# Supplementary material for: Digital Health in Children’s Oral and Dental Health: An Overview and a Bibliometric Analysis
Source: Children (Basel). 2022 Jul 13;9(7):1039. doi: 10.3390/children9071039 (PMC9321641; doi:10.3390/children9071039)
Supplement: Supplementary file 1 [file children-09-01039-s001.zip]

Archive with 1 entries (1 files):
- children-1810079-supplementary.xlsx
