# Supplementary material for: Digital Health in Children’s Oral and Dental Health: An Overview and a Bibliometric Analysis
Source: Children (Basel). 2022 Jul 13;9(7):1039. doi: 10.3390/children9071039 (PMC9321641; doi:10.3390/children9071039)
Supplement: Supplementary file 1 [file children-09-01039-s001.zip › children-1810079-supplementary.xlsx]

## Sheet: Supplementary S1.
Authors	Author(s) ID	Title	Year	Source title	Volume	Issue	Art. No.	Page start	Page end	Page count	Cited by	DOI	Link	Affiliations	Authors with affiliations	Abstract	Author Keywords	Index Keywords	Correspondence Address	Editors	Publisher	ISSN	ISBN	CODEN	PubMed ID	Language of Original Document	Abbreviated Source Title	Document Type	Publication Stage	Open Access	Source	EID
Aguirre P.E.A., Aníbal I., Strieder A.P., Lotto M., Rizzato V.L., Cruvinel A.F.P., Rios D., Cruvinel T.	57545867100;57490623700;57205348009;57195512585;57205331359;57195515485;23036410500;57547794400;	Online quality and readability assessment of Early childhood caries information available on websites from distinct countries: A cross-sectional study	2022	European Journal of Paediatric Dentistry	23	1		15	20		1	10.23804/ejpd.2022.23.01.03	https://www.scopus.com/inward/record.uri?eid=2-s2.0-85125858097&doi=10.23804%2fejpd.2022.23.01.03&partnerID=40&md5=3913b4a9f3144a0a2091395d6e2ac373	Department of Pediatric Dentistry, Orthodontics and Public Health, Bauru School of Dentistry, University of São Paulo, Bauru, Brazil; Universidad de Especialidades Espíritu Santo (UEES), Samborondón, Ecuador; Discipline of Public Health, School of Medicine, Federal University of Fronteira Sul, Chapeco, Brazil	Aguirre, P.E.A., Department of Pediatric Dentistry, Orthodontics and Public Health, Bauru School of Dentistry, University of São Paulo, Bauru, Brazil, Universidad de Especialidades Espíritu Santo (UEES), Samborondón, Ecuador; Aníbal, I., Department of Pediatric Dentistry, Orthodontics and Public Health, Bauru School of Dentistry, University of São Paulo, Bauru, Brazil; Strieder, A.P., Department …	Aim To assess the quality and readability of ECC-related Web information available in English, Spanish, and Brazilian Portuguese language. Methods This study assessed the quality and readability of information related to ECC in three different languages found on the most popular Internet search engines worldwide. Websites were retrieved from different search engines using specific strategies. DIS…	Early childhood caries; Ehealth; Health behaviour; Internet; Prevention; Quality of information	child; comprehension; cross-sectional study; dental caries; human; preschool child; questionnaire; Child; Child, Preschool; Comprehension; Cross-Sectional Studies; Dental Caries; Dental Caries Susceptibility; Humans; Surveys and Questionnaires	Cruvinel, T.; Department of Pediatric Dentistry, Brazil; email: thiagocruvinel@fob.usp.br		Ariesdue Srl	1591996X			35274537	English	Eur. J. Paediatr. Dent.	Article	Final		Scopus	2-s2.0-85125858097
Almoddahi D., Machuca Vargas C., Sabbah W.	57226184259;57226176693;22836124600;	Association of dental caries with use of internet and social media among 12 and 15-year-olds	2022	Acta Odontologica Scandinavica	80	2		125	130			10.1080/00016357.2021.1951349	https://www.scopus.com/inward/record.uri?eid=2-s2.0-85110808417&doi=10.1080%2f00016357.2021.1951349&partnerID=40&md5=3dd6b2fb9542e210f913bb7eb169be1e	Faculty of Dentistry, Oral and Craniofacial Sciences, King’s College London, London, United Kingdom; University of Portsmouth Dental Academy, University of Portsmouth, Portsmouth, United Kingdom	Almoddahi, D., Faculty of Dentistry, Oral and Craniofacial Sciences, King’s College London, London, United Kingdom; Machuca Vargas, C., Faculty of Dentistry, Oral and Craniofacial Sciences, King’s College London, London, United Kingdom, University of Portsmouth Dental Academy, University of Portsmouth, Portsmouth, United Kingdom; Sabbah, W., Faculty of Dentistry, Oral and Craniofacial Sciences, K…	Objectives: To investigate the association of dental caries with use of internet and social media to gain information on oral health and to evaluate the impact of this practice on oral health inequalities among 12 and 15-year-olds. Methods: Data from the Children’s Dental Health Survey (CDHS) 2013, England Wales and Northern Ireland were used. The survey included sociodemographic, health behaviou…	caries’ adolescents; Internet use; oral health; social media	child; dental caries; DMF index; health; human; prevalence; social media; tooth brushing; Child; Dental Caries; DMF Index; Humans; Oral Health; Prevalence; Social Media; Toothbrushing	Machuca Vargas, C.; University of Portsmouth Dental Academy, William Beatty, Building, Hampshire Terrace, United Kingdom; email: carolina.machuca-vargas@port.ac.uk		Taylor and Francis Ltd.	16357		AOSCA	34265227	English	Acta Odontol. Scand.	Article	Final	All Open Access, Hybrid Gold, Green	Scopus	2-s2.0-85110808417
Cunningham A., McPolin O., Fallis R., Coyle C., Best P., McKenna G.	57223295887;57223307403;56960354800;57224603231;55926507600;23091524900;	A systematic review of the use of virtual reality or dental smartphone applications as interventions for management of paediatric dental anxiety	2021	BMC Oral Health	21	1	244				3	10.1186/s12903-021-01602-3	https://www.scopus.com/inward/record.uri?eid=2-s2.0-85105462167&doi=10.1186%2fs12903-021-01602-3&partnerID=40&md5=da4003c0e03b68391a79165dffed23bc	Centre for Dentistry, Queen’s University Belfast, Belfast, United Kingdom; Queen’s University Belfast Medical Library, Queen’s University Belfast, Belfast, United Kingdom; School of Social Sciences, Education and Social Work, Queen’s University Belfast, Belfast, United Kingdom; Centre for Public Health, Institute of Clinical Sciences Block B, Royal Victoria Hospital, Queen’s University Belfast, B…	Cunningham, A., Centre for Dentistry, Queen’s University Belfast, Belfast, United Kingdom; McPolin, O., Centre for Dentistry, Queen’s University Belfast, Belfast, United Kingdom; Fallis, R., Queen’s University Belfast Medical Library, Queen’s University Belfast, Belfast, United Kingdom; Coyle, C., Centre for Dentistry, Queen’s University Belfast, Belfast, United Kingdom; Best, P., School of Socia…	Background: Virtual reality (VR) has been used successfully in medicine both as a distraction tool during procedures, and as an acclimatisation tool to prepare for a procedure or experience. It has not yet become widely used in dentistry, but could theoretically have a role in exposure-based acclimatisation for dental experiences. Methods: To examine the use of VR or bespoke dental smartphone app…	Anxiolysis; Autism spectrum disorder; Behavioural management; Paediatric dentistry; Pain control; Prevention; Virtual reality	adolescent; autism; child; dental anxiety; human; pain; prevention and control; smartphone; virtual reality; Adolescent; Autism Spectrum Disorder; Child; Dental Anxiety; Humans; Pain; Smartphone; Virtual Reality	McKenna, G.; Centre for Public Health, United Kingdom; email: g.mckenna@qub.ac.uk		BioMed Central Ltd	14726831			33962624	English	BMC Oral Health	Article	Final	All Open Access, Gold, Green	Scopus	2-s2.0-85105462167
Choi E.-S., Jeon H.-S., Mun S.-J.	57204962521;56670760700;57205989873;	Association between sleep habits and symptoms of oral disease in adolescents: the 2017 Korea Youth Risk Behavior Web-based Survey	2021	BMC Oral Health	21	1	233					10.1186/s12903-021-01575-3	https://www.scopus.com/inward/record.uri?eid=2-s2.0-85105202864&doi=10.1186%2fs12903-021-01575-3&partnerID=40&md5=1cc41b27d34b8743c7ba9134cbd71f03	Department of Dental Hygiene, The Graduate School, Yonsei University, Wonju, South Korea; Department of Dental Hygiene, Yeoju Institute of Technology, Yeoju, South Korea; Department of Dental Hygiene, College of Software and Digital Healthcare Convergence, Yonsei University, 1 Yonseidae-gil, Wonju, Gangwondo 26493, South Korea	Choi, E.-S., Department of Dental Hygiene, The Graduate School, Yonsei University, Wonju, South Korea; Jeon, H.-S., Department of Dental Hygiene, Yeoju Institute of Technology, Yeoju, South Korea; Mun, S.-J., Department of Dental Hygiene, College of Software and Digital Healthcare Convergence, Yonsei University, 1 Yonseidae-gil, Wonju, Gangwondo 26493, South Korea	Background: This cross-sectional study aimed to examine the relationship between sleep habits and oral disease symptoms in adolescents. Methods: Among 62,276 adolescents who participated in the 13th Korea Youth Risk Behavior Web-based Survey (2017), we selected a total of 54,766 adolescents (age, 12–18 years; male, 49.9%) for the final analysis, after excluding those who did not report their slee…	Adolescent; Oral health; Quality of life; Sleep	adolescent; child; cross-sectional study; epidemiology; high risk behavior; human; Internet; male; questionnaire; sleep; South Korea; Adolescent; Child; Cross-Sectional Studies; Humans; Internet; Male; Republic of Korea; Risk-Taking; Sleep; Surveys and Questionnaires	Mun, S.-J.; Department of Dental Hygiene, 1 Yonseidae-gil, South Korea; email: sojung77@yonsei.ac.kr		BioMed Central Ltd	14726831			33941148	English	BMC Oral Health	Article	Final	All Open Access, Gold, Green	Scopus	2-s2.0-85105202864
Liu C., Zhang S., Zhang C., Tai B., Jiang H., Du M.	55585637600;55848732400;57193213097;7004532036;14028307900;57213621472;	The impact of coronavirus lockdown on oral healthcare and its associated issues of pre-schoolers in China: an online cross-sectional survey	2021	BMC Oral Health	21	1	54				5	10.1186/s12903-021-01410-9	https://www.scopus.com/inward/record.uri?eid=2-s2.0-85100530797&doi=10.1186%2fs12903-021-01410-9&partnerID=40&md5=14a8b9b3be502df29538b67d6d780dfe	The State Key Laboratory Breeding Base of Basic Science of Stomatology (Hubei-Most) and Key Laboratory for Oral Biomedical Engineering of Ministry of Education, School and Hospital of Stomatology, Wuhan University, 237 Luoyu Road, Wuhan, 430079, China	Liu, C., The State Key Laboratory Breeding Base of Basic Science of Stomatology (Hubei-Most) and Key Laboratory for Oral Biomedical Engineering of Ministry of Education, School and Hospital of Stomatology, Wuhan University, 237 Luoyu Road, Wuhan, 430079, China; Zhang, S., The State Key Laboratory Breeding Base of Basic Science of Stomatology (Hubei-Most) and Key Laboratory for Oral Biomedical Eng…	Background: The sudden outbreak of coronavirus disease (COVID-19) epidemic influenced people’s daily life. During lockdown of Wuhan city, the oral health and its associated issues of preschool children were investigated and guidance for dental clinics when the epidemic were controlled in the future were also provided. Methods: A national online survey was conducted among preschool children and co…	Coronavirus; Lockdown; Oral health; Preschool children	China; communicable disease control; Coronavirinae; cross-sectional study; dental caries; health; health care delivery; human; preschool child; questionnaire; Child, Preschool; China; Communicable Disease Control; Coronavirus; COVID-19; Cross-Sectional Studies; Delivery of Health Care; Dental Caries; Humans; Oral Health; SARS-CoV-2; Surveys and Questionnaires	Jiang, H.; The State Key Laboratory Breeding Base of Basic Science of Stomatology (Hubei-Most) and Key Laboratory for Oral Biomedical Engineering of Ministry of Education, 237 Luoyu Road, China; email: jianghan@whu.edu.cn Du, M.; The State Key Laboratory Breeding Base of Basic Science of Stomatology (Hubei-Most) and Key Laboratory for Oral Biomedical Engineering of Ministry of Education, 237 Luoy…		BioMed Central Ltd	14726831			33549091	English	BMC Oral Health	Article	Final	All Open Access, Gold, Green	Scopus	2-s2.0-85100530797
Zolfaghari M., Shirmohammadi M., Shahhosseini H., Mokhtaran M., Mohebbi S.Z.	53665016800;57221337788;57221337543;57191908534;15755676200;	Development and evaluation of a gamified smart phone mobile health application for oral health promotion in early childhood: a randomized controlled trial	2021	BMC Oral Health	21	1	18				2	10.1186/s12903-020-01374-2	https://www.scopus.com/inward/record.uri?eid=2-s2.0-85098870357&doi=10.1186%2fs12903-020-01374-2&partnerID=40&md5=55172adb6e8d0e4379212ee4bcacd894	Department of E-Learning in Medical Education, Virtual School, and Nursing and Midwifery Care Research Center, School of Nursing and Midwifery, Tehran University of Medical Sciences, Tehran, Iran; Research Centre for Caries Prevention, Dentistry Research Institute, Tehran University of Medical Sciences, P.O.Box 1439955991, Tehran, Iran; Department of Community Oral Health, School of Dentistry, Te…	Zolfaghari, M., Department of E-Learning in Medical Education, Virtual School, and Nursing and Midwifery Care Research Center, School of Nursing and Midwifery, Tehran University of Medical Sciences, Tehran, Iran; Shirmohammadi, M., Research Centre for Caries Prevention, Dentistry Research Institute, Tehran University of Medical Sciences, P.O.Box 1439955991, Tehran, Iran, Department of Community O…	Background: This study aimed to design a gamified smartphone application (app) and assess its efficacy for education of mothers regarding oral healthcare of their children. Methods: In this pretest–posttest controlled clinical trial, a simple app and a gamified version of it were designed to enhance the oral health knowledge and practice of mothers. The app contains information about early childh…	Application; Gamification; Mother; Oral health; Preschooler	child; controlled study; female; health; health promotion; human; infant; Iran; male; mobile application; preschool child; randomized controlled trial; smartphone; telemedicine; Child; Child, Preschool; Female; Health Promotion; Humans; Infant; Iran; Male; Mobile Applications; Oral Health; Smartphone; Telemedicine	Mohebbi, S.Z.; Research Centre for Caries Prevention, P.O.Box 1439955991, Iran; email: smohebbi@tums.ac.ir		BioMed Central Ltd	14726831			33413304	English	BMC Oral Health	Article	Final	All Open Access, Gold, Green	Scopus	2-s2.0-85098870357
Freire-Maia J., Clementino L.C., Martins-Júnior P.A., Freire-Maia F.B.	57221123459;57223110469;53984677500;54930253400;	Interest in oral health education through digital technologies: a cross-sectional study	2021	General dentistry	69	6		13	17				https://www.scopus.com/inward/record.uri?eid=2-s2.0-85120720377&partnerID=40&md5=02f7a15aa90a7688fd5c30b8a2d204e9		Freire-Maia, J.; Clementino, L.C.; Martins-Júnior, P.A.; Freire-Maia, F.B.	The aim of this study was to evaluate the interest of parents and caregivers of children and adolescents in receiving oral health education through digital technologies. A cross-sectional study was carried out with 150 parents and caregivers who provided sociodemographic data and answered questions about access to and interest in receiving oral health information through digital technologies. Des…	biomedical technology; child; health promotion; oral health	adolescent; caregiver; child; child parent relation; cross-sectional study; female; health education; human; Internet; male; Adolescent; Caregivers; Child; Cross-Sectional Studies; Digital Technology; Female; Health Education; Humans; Internet; Male; Parents			NLM (Medline)	3636771			34678736	English	Gen Dent	Article	Final		Scopus	2-s2.0-85120720377
Claiborne D.M., Durgampudi P.K., Patel P.T., Akpinar-Elci M.	55762767300;57091754600;57225080663;56167687300;	Dental hygiene and public health students’ perception of an online interprofessional education applied learning activity	2021	Journal of Dental Education	85	11		1756	1764			10.1002/jdd.12729	https://www.scopus.com/inward/record.uri?eid=2-s2.0-85109099562&doi=10.1002%2fjdd.12729&partnerID=40&md5=057953e04770546da784d3a6040ca976	School of Dental Hygiene, College of Health Sciences, Old Dominion University, Norfolk, VA, United States; School of Community and Environmental Health, College of Health Sciences, Old Dominion University, Norfolk, VA, United States; College of Health Sciences, Old Dominion University, Norfolk, VA, United States	Claiborne, D.M., School of Dental Hygiene, College of Health Sciences, Old Dominion University, Norfolk, VA, United States; Durgampudi, P.K., School of Community and Environmental Health, College of Health Sciences, Old Dominion University, Norfolk, VA, United States; Patel, P.T., School of Community and Environmental Health, College of Health Sciences, Old Dominion University, Norfolk, VA, Unite…	Purpose/objectives: To pilot an online interprofessional education (IPE) applied learning activity (ALA), to understand students’ socialization and values towards IPE teams, and evaluate the IPE learning activity for future implementation. Methods: A pre-and post-test design was used to assess interprofessional socialization and values utilizing the (ISVS-9A/9B) surveys before and after the IPE A…	active learning; dental hygiene; interprofessional relations; public health	article; career; child; controlled study; dental education; e-learning; female; funding; health center; human; human experiment; interprofessional education; major clinical study; male; mouth hygiene; perception; pretest posttest design; public health student; public relations; randomized controlled trial; skill; socialization; thinking; education; health personnel attitude; perception; public he…	Claiborne, D.M.; School of Dental Hygiene, United States; email: dclaibor@odu.edu		John Wiley and Sons Inc	220337			34227693	English	J. Dent. Educ.	Article	Final		Scopus	2-s2.0-85109099562
Ivanda S., Gavic L., Galic T., Tadin A.	57222109835;56009387400;56610351100;36553250600;	School teachers’ knowledge and experience about emergency management of traumatic dental injuries: A questionnaire-based online cross-sectional survey	2021	Dental Traumatology	37	4		589	600			10.1111/edt.12669	https://www.scopus.com/inward/record.uri?eid=2-s2.0-85101455387&doi=10.1111%2fedt.12669&partnerID=40&md5=f961277669684bc1857763e78908d805	Department of Restorative Dental Medicine and Endodontics, Study of Dental Medicine, University of Split School of Medicine, Split, Croatia; Department of Maxillofacial Surgery, Clinical Hospital Centre Split, Split, Croatia; Department of Prosthodontics, Study of Dental Medicine, University of Split School of Medicine, Split, Croatia	Ivanda, S., Department of Restorative Dental Medicine and Endodontics, Study of Dental Medicine, University of Split School of Medicine, Split, Croatia; Gavic, L., Department of Restorative Dental Medicine and Endodontics, Study of Dental Medicine, University of Split School of Medicine, Split, Croatia, Department of Maxillofacial Surgery, Clinical Hospital Centre Split, Split, Croatia; Galic, T.…	Background/Aim: Dental trauma is one of the critical oral health problems in childhood and adolescence that can affect an individual's quality of life. Teachers may witness a dental injury on many occasions, and they are likely to be involved at the site of an accident. Hence, they should be capable of managing prompt and correct emergency treatment at the accident site. The aim of this cross-sec…	dental trauma; emergency procedures; knowledge; survey; teachers	attitude to health; Croatia; cross-sectional study; human; quality of life; questionnaire; school teacher; tooth injury; Croatia; Cross-Sectional Studies; Health Knowledge, Attitudes, Practice; Humans; Quality of Life; School Teachers; Surveys and Questionnaires; Tooth Injuries	Tadin, A.; Department of Restorative Dental Medicine and Endodontics, Croatia; email: atadin@mefst.hr		Blackwell Munksgaard	16004469			33586337	English	Dent. Traumatol.	Article	Final		Scopus	2-s2.0-85101455387
He S., Wang J.	55178274400;55038005000;	Development and validation of a web-based version of the Child Oral Health Impact Profile – Preschool version	2021	International Journal of Paediatric Dentistry	31	4		468	474			10.1111/ipd.12695	https://www.scopus.com/inward/record.uri?eid=2-s2.0-85089600366&doi=10.1111%2fipd.12695&partnerID=40&md5=2e45021a1488e56793c69e3fe91b4e81	College of Stomatology, Chongqing Medical University, Chongqing, China; Chongqing Key Laboratory of Oral Diseases and Biomedical Sciences, Chongqing, China; Chongqing Municipal Key Laboratory of Oral Biomedical Engineering of Higher Education, Chongqing, China	He, S., College of Stomatology, Chongqing Medical University, Chongqing, China, Chongqing Key Laboratory of Oral Diseases and Biomedical Sciences, Chongqing, China, Chongqing Municipal Key Laboratory of Oral Biomedical Engineering of Higher Education, Chongqing, China; Wang, J., College of Stomatology, Chongqing Medical University, Chongqing, China, Chongqing Key Laboratory of Oral Diseases and B…	Background: The Child Oral Health Impact Profile – Preschool version (COHIP-PS) is the first validated questionnaire designed to assess the oral health-related quality of life (OHRQoL) of preschool children with varying oral health-related conditions. Aim: To cross-culturally adapt the original version of COHIP-PS into Chinese and to assess the psychometric properties of a web-based version of th…	behaviour; OHRQoL; pain control; prevention	health; human; Internet; preschool child; quality of life; questionnaire; reproducibility; Child, Preschool; Humans; Internet; Oral Health; Quality of Life; Reproducibility of Results; Surveys and Questionnaires	He, S.; College of Stomatology, China; email: songlinhe@cqmu.edu.cn		Blackwell Publishing Ltd	9607439			32767601	English	Int. J. Paediatr. Dent.	Article	Final		Scopus	2-s2.0-85089600366
Mohamed M., Ferguson D.J., Venugopal A., Alam M.K., Makki L., Vaid N.R.	57224929584;7402014445;57192806549;7401492628;56289214100;56210746700;	An artificial intelligence based referral application to optimize orthodontic referrals in a public oral healthcare system	2021	Seminars in Orthodontics	27	2		157	163			10.1053/j.sodo.2021.05.011	https://www.scopus.com/inward/record.uri?eid=2-s2.0-85108615471&doi=10.1053%2fj.sodo.2021.05.011&partnerID=40&md5=216ab7a6590ac88636d7cd6304197434	European University College, DHCC, Dubai, United Arab Emirates; University of Puthisatra, Phnom Enh, Cambodia; College of Dentistry, Jouf University, Saudi Arabia	Mohamed, M., European University College, DHCC, Dubai, United Arab Emirates; Ferguson, D.J., European University College, DHCC, Dubai, United Arab Emirates; Venugopal, A., University of Puthisatra, Phnom Enh, Cambodia; Alam, M.K., College of Dentistry, Jouf University, Saudi Arabia; Makki, L., European University College, DHCC, Dubai, United Arab Emirates; Vaid, N.R., European University College,…	An artificial intelligence expert system called the Computational Formulation of Orthodontic referral Decisions (CFOD) was created in order to provide decision-making for orthodontic diagnosis and referral in the Emirates public oral healthcare system. Purpose: The study purposes were to validate and implement the CFOD system, and to quantify GP and pediatric dentist referral patterns to the orth…			Ferguson, D.J.; European University College, United Arab Emirates; email: donald.ferguson@euc.ac.ae		W.B. Saunders	10738746				English	Semin. Orthod.	Article	Final		Scopus	2-s2.0-85108615471
Amini H., Gregory M.E., Abrams M.A., Luna J., Roland M., Sova L.N., Bean C., Huang Y., Pfeil S.A., Townsend J., Lin E.-J.D.	8225995500;51763395600;23468758000;57191058136;57220645837;57190497969;57207565033;24175782300;6602613987;55614260000;8875574500;	Feasibility and usability study of a pilot immersive virtual reality-based empathy training for dental providers	2021	Journal of Dental Education	85	6		856	865		2	10.1002/jdd.12566	https://www.scopus.com/inward/record.uri?eid=2-s2.0-85101772533&doi=10.1002%2fjdd.12566&partnerID=40&md5=948ea47d2efe8ca80a673d8cdb885e59	Pediatric Dentistry, Nationwide Children's Hospital and The Ohio State University College of Dentistry, Columbus, OH, United States; Department of Biomedical Informatics and Center for the Advancement of Team Science, Analytics, and Systems Thinking in Health Services and Implementation Science Research (CATALYST), The Ohio State University College of Medicine, Columbus, OH, United States; Pediat…	Amini, H., Pediatric Dentistry, Nationwide Children's Hospital and The Ohio State University College of Dentistry, Columbus, OH, United States; Gregory, M.E., Department of Biomedical Informatics and Center for the Advancement of Team Science, Analytics, and Systems Thinking in Health Services and Implementation Science Research (CATALYST), The Ohio State University College of Medicine, Columbus,…	Purpose: Social determinants of health (SDOH) significantly impact individuals’ engagement with the healthcare system. To address SDOH-related oral health disparities, providers must be equipped with knowledge, skills, and attitudes (KSAs) to understand how SDOH affect patients and how to mitigate these effects. Traditional dental school curricula provide limited training on recognizing SDOH or d…	empathy; simulation training; social determinants of health; virtual reality	child; clinical competence; empathy; feasibility study; human; pilot study; simulation training; virtual reality; Child; Clinical Competence; Empathy; Feasibility Studies; Humans; Pilot Projects; Simulation Training; Virtual Reality	Amini, H.; Pediatric Dentistry, United States; email: amini.2@osu.edu		John Wiley and Sons Inc	220337			33638168	English	J. Dent. Educ.	Article	Final		Scopus	2-s2.0-85101772533
Mackert M., Bouchacourt L., Lazard A., Wilcox G.B., Kemp D., Kahlor L.A., George C., Stewart B., Wolfe J.	8729573300;57218586802;56072948400;36000151900;57199401517;6603281630;57219407521;57219405526;57219407866;	Social media conversations about community water fluoridation: formative research to guide health communication	2021	Journal of Public Health Dentistry	81	2		162	166		2	10.1111/jphd.12404	https://www.scopus.com/inward/record.uri?eid=2-s2.0-85092577212&doi=10.1111%2fjphd.12404&partnerID=40&md5=af757c32bdd28a9a712de7f90050d983	Stan Richards School of Advertising & Public Relations, The University of Texas at Austin, Austin, TX, United States; School of Media and Journalism, University of North Carolina at Chapel Hill, Chapel Hill, NC, United States; Center for Health Communication, The University of Texas at Austin, Austin, TX, United States; Texas Oral Health Coalition, Midland, TX, United States; College of Graduate …	Mackert, M., Stan Richards School of Advertising & Public Relations, The University of Texas at Austin, Austin, TX, United States, Center for Health Communication, The University of Texas at Austin, Austin, TX, United States; Bouchacourt, L., Stan Richards School of Advertising & Public Relations, The University of Texas at Austin, Austin, TX, United States; Lazard, A., School of Media and Journa…	Objectives: Community water fluoridation (CWF) is one of the greatest public health achievements of the 20th century. Despite this achievement, there are still misunderstandings about the safety of water fluoridation. Previous communication campaigns advocating CWF have been unsuccessful in combating these misunderstandings, suggesting a need for a new way to promote CWF. The goal of this article…	communication; oral health; public health; social media; water fluoridation	child; dental caries; fluoridation; human; medical information; social media; Texas; Child; Dental Caries; Fluoridation; Health Communication; Humans; Social Media; Texas	Mackert, M.; Stan Richards School of Advertising & Public Relations, United States; email: mackert@utexas.edu		Blackwell Publishing Inc.	224006		JPHDA	33058200	English	J. Publ. Health Dent.	Article	Final		Scopus	2-s2.0-85092577212
Allam G.G., Amin D.H.	57208176944;57221391207;	Pediatric dental practice and precautions applied during the covid-19 lock-down period and their consequences on pediatric oral health-a web-based surveya web-based survey on covid-19 lock-down period	2021	International Journal of Dentistry and Oral Science	8	5		2507	2515			10.19070/2377-8075-21000492	https://www.scopus.com/inward/record.uri?eid=2-s2.0-85108417481&doi=10.19070%2f2377-8075-21000492&partnerID=40&md5=d51c11ea66b61707a1e81845a738828e	Pediatric Dentistry & Dental Public Health, Faculty of Dentistry, Ain Shams University, Egypt	Allam, G.G., Pediatric Dentistry & Dental Public Health, Faculty of Dentistry, Ain Shams University, Egypt; Amin, D.H., Pediatric Dentistry & Dental Public Health, Faculty of Dentistry, Ain Shams University, Egypt	Objectives: To evaluate the pediatric dental practices and precautions taken during the period of COVID-19 outbreak and how could the decrease in oral health services lead to increase disk of oral problems such as the spread of dental caries, oc-clusal discrepancies and in appropriate antibiotic prescription in children. Materials and Methods: A web-based survey was conducted to pediatric dental …	Covid-19; Pediatric Dental Practice; Pediatric Oral Health; Precautions; Questionnaire		Allam, G.G.; Pediatric Dentistry & Dental Public Health, Egypt; email: Gehan.allam@bue.edu.eg		SciDoc Publishers	23778075				English	Int. J. Dent. Oral Sci.	Article	Final	All Open Access, Bronze	Scopus	2-s2.0-85108417481
Patel N.A., Harris J.A., Ji Y.D., Odera S.L.	47861340900;57217167868;57193126053;13611546800;	A Telemedicine Checklist for Effective Communication During Virtual Surgical Visits	2021	Journal of Oral and Maxillofacial Surgery	79	3		510	512		2	10.1016/j.joms.2020.10.031	https://www.scopus.com/inward/record.uri?eid=2-s2.0-85096824768&doi=10.1016%2fj.joms.2020.10.031&partnerID=40&md5=f06282f521f2d1f3d3037fd9da1d8f20	Resident, Department of Oral and Maxillofacial Surgery, University of California San Francisco, San Francisco, CA; and Research Affiliate, Department of Biomedical Informatics, Harvard Medical School, Boston, MA, United States; DMD Candidate, Harvard School of Dental Medicine, Boston, MA, United States; MD Candidate, Harvard Medical School, Boston, MA, United States; Assistant Professor, Departme…	Patel, N.A., Resident, Department of Oral and Maxillofacial Surgery, University of California San Francisco, San Francisco, CA; and Research Affiliate, Department of Biomedical Informatics, Harvard Medical School, Boston, MA, United States; Harris, J.A., DMD Candidate, Harvard School of Dental Medicine, Boston, MA, United States; Ji, Y.D., MD Candidate, Harvard Medical School, Boston, MA, United …	[No abstract available]		Article; checklist; child health insurance; coronavirus disease 2019; cost; Current Procedural Terminology; dental surgeon; emergency ward; health care access; health care personnel; human; insurance; Internet; internet access; longevity; medicaid; medical practice; medicare; mental health service; natural disaster; practice guideline; primary medical care; reimbursement; rural population; scope …	Patel, N.A.Box 0440, 533 Parnassus Ave, UB-10, United States; email: nisarg.patel@ucsf.edu		W.B. Saunders	2782391		JOMSD	33212034	English	J. Oral Maxillofac. Surg.	Article	Final	All Open Access, Bronze, Green	Scopus	2-s2.0-85096824768
Greeshma S.G., George S., Anandaraj S., Sain S., Jose D., Sreenivas A., Pillai G., Mol N.	57443052100;56048326200;36843698900;57443052200;57444205900;57443433700;57444206000;57443245400;	Comparative Evaluation of the Efficacy of Virtual Reality Distraction, Audio Distraction and Tell-show-do Techniques in Reducing the Anxiety Level of Pediatric Dental Patients: An In Vivo Study	2021	International Journal of Clinical Pediatric Dentistry	14	S2		S173	S178			10.5005/jp-journals-10005-2106	https://www.scopus.com/inward/record.uri?eid=2-s2.0-85124236077&doi=10.5005%2fjp-journals-10005-2106&partnerID=40&md5=3060c1995f0e1a5d3d11316fd20752e3	Department of Pediatric and Preventive Dentistry, PMS College of Dental Science and Research, Kerala, Thiruvananthapuram, India	Greeshma, S.G., Department of Pediatric and Preventive Dentistry, PMS College of Dental Science and Research, Kerala, Thiruvananthapuram, India; George, S., Department of Pediatric and Preventive Dentistry, PMS College of Dental Science and Research, Kerala, Thiruvananthapuram, India; Anandaraj, S., Department of Pediatric and Preventive Dentistry, PMS College of Dental Science and Research, Kera…	Objectives and methods: Children, in the age-group of 6 to 8 years, with moderate level of anxiety, (measured with M-DAS), requiring inferior alveolar nerve block (IANB) for mandibular tooth extraction were selected. Informed consent was obtained from parents. Selected children were allocated randomly into 3 groups virtual reality (VR) distraction group, audio distraction group and Tell-show-do (…	Nonpharmacological; Pain; Pain perception; Parental acceptance; Patient accept; Pediatric dental care; Pharmacological management; Tell-show-do (TSD)		Greeshma, S.G.; Department of Pediatric and Preventive Dentistry, Kerala,, India; email: greeshbds2@gmail.com		Jaypee Brothers Medical Publishers (P) Ltd	9747052				English	Int. J. Clin. Pediatr. Dent.	Article	Final		Scopus	2-s2.0-85124236077
Hajiahmadi M., Akhlaghi N., Aghajani F., Moshgelgosha H., Soltanian M.	57195807066;56385988300;57222296552;57222296439;57222296968;	Comparison of information provided by pediatricians regarding tooth eruption and the information available on the internet	2021	Dental Research Journal	18	1	6					10.4103/1735-3327.310035	https://www.scopus.com/inward/record.uri?eid=2-s2.0-85102170035&doi=10.4103%2f1735-3327.310035&partnerID=40&md5=b8caf7856104d892c779f29e3a950409	Department of Pediatric Dentistry, Dental Research Center, Dental Research Institute, Isfahan University of Medical Sciences, Isfahan, Iran; Dentist, Isfahan, Iran; Department of Oral and Maxillofacial Surgery, Dental Research Center, Dental Research Institute, Isfahan University of Medical Sciences, Isfahan, Iran	Hajiahmadi, M., Department of Pediatric Dentistry, Dental Research Center, Dental Research Institute, Isfahan University of Medical Sciences, Isfahan, Iran; Akhlaghi, N., Department of Pediatric Dentistry, Dental Research Center, Dental Research Institute, Isfahan University of Medical Sciences, Isfahan, Iran; Aghajani, F., Dentist, Isfahan, Iran; Moshgelgosha, H., Department of Oral and Maxillof…	Background: Most parents believe that teething is associated with some symptoms and commonly use Internet to gain more information about the health of their children. Pediatricians can also serve as a source of information for health-related requirements of parents. This study aimed to compare the information provided by pediatricians regarding tooth eruption and the information available in Pers…	Child; internet; pediatricians; tooth eruption	ibuprofen; paracetamol; tranquilizer; adult; Article; checklist; cross-sectional study; decreased appetite; descriptive research; female; gingiva; gingiva disease; human; hypersalivation; increased appetite; Internet; Iran; irritability; language; major clinical study; male; mastication; medical information; mouth pain; pediatrician; questionnaire; search engine; sleep disorder; symptom; tooth er…	Soltanian, M.; Department of Pediatric Dentistry, Iran; email: mahshadsoltanian@yahoo.com		Wolters Kluwer Medknow Publications	17353327				English	Dent. Res. J.	Article	Final		Scopus	2-s2.0-85102170035
Yang F., Yu L., Qin D., Hua F., Song G.	57219218800;57219156087;57218381327;55802511400;9273699800;	Online consultation and emergency management in paediatric dentistry during the COVID-19 epidemic in Wuhan: A retrospective study	2021	International Journal of Paediatric Dentistry	31	1		5	11		10	10.1111/ipd.12722	https://www.scopus.com/inward/record.uri?eid=2-s2.0-85091733149&doi=10.1111%2fipd.12722&partnerID=40&md5=a3fcbcfc62301e2272bb4c3af06f108d	Department of Paediatric Dentistry, Hubei-MOST KLOS & KLOBM, School & Hospital of Stomatology, Wuhan University, Wuhan, China; Department of Orthodontics, Hubei-MOST KLOS & KLOBM, School & Hospital of Stomatology, Wuhan University, Wuhan, China; Centre for Evidence-Based Stomatology, Hubei-MOST KLOS & KLOBM, School & Hospital of Stomatology, Wuhan University, Wuhan, China; Division of Dentistry, …	Yang, F., Department of Paediatric Dentistry, Hubei-MOST KLOS & KLOBM, School & Hospital of Stomatology, Wuhan University, Wuhan, China; Yu, L., Department of Paediatric Dentistry, Hubei-MOST KLOS & KLOBM, School & Hospital of Stomatology, Wuhan University, Wuhan, China; Qin, D., Department of Orthodontics, Hubei-MOST KLOS & KLOBM, School & Hospital of Stomatology, Wuhan University, Wuhan, China;…	Background: The COVID-19 pandemic posed a great challenge to paediatric dentistry, which confronted with the restriction of service and resource shortage. Aim: To retrospectively analyse the information of children's dental online health consultation during the COVID-19 pandemic in China, and to provide methods to distinguish between dental emergencies and non-emergencies as well as their managem…	COVID-19; emergency management; online consultation; paediatric dentistry	child; China; dentistry; epidemiology; human; pandemic; patient referral; retrospective study; Child; China; COVID-19; Humans; Pandemics; Pediatric Dentistry; Referral and Consultation; Retrospective Studies; SARS-CoV-2	Song, G.; Department of Paediatric Dentistry, China; email: gtsong@whu.edu.cn		Blackwell Publishing Ltd	9607439			32949058	English	Int. J. Paediatr. Dent.	Article	Final	All Open Access, Green	Scopus	2-s2.0-85091733149
Altieri F., Cassetta M.	57226214487;6603627185;	The impact of tooth-borne vs computer-guided bone-borne rapid maxillary expansion on pain and oral health–related quality of life: A parallel cohort study	2020	American Journal of Orthodontics and Dentofacial Orthopedics	158	5		e83	e90		7	10.1016/j.ajodo.2020.07.030	https://www.scopus.com/inward/record.uri?eid=2-s2.0-85091504104&doi=10.1016%2fj.ajodo.2020.07.030&partnerID=40&md5=ca54bd99a3c0aa2bbff81bd4c29a82cd	Department of Oral and Maxillofacial Sciences, School of Dentistry, Sapienza University of Rome, Rome, Italy	Altieri, F., Department of Oral and Maxillofacial Sciences, School of Dentistry, Sapienza University of Rome, Rome, Italy; Cassetta, M., Department of Oral and Maxillofacial Sciences, School of Dentistry, Sapienza University of Rome, Rome, Italy	Introduction: The primary aim of this study was to investigate and compare perceived pain intensity and oral health–related quality of life (OHRQOL) results during the activation phase of rapid maxillary expansion (RME), with tooth-borne and bone-borne devices. In addition, a secondary aim of this study was to evaluate the correlation between pain scales and the shortened Oral Health Impact Profi…		child; cohort analysis; female; health; human; male; pain; palatal expansion; quality of life; Child; Cohort Studies; Female; Humans; Male; Oral Health; Pain; Palatal Expansion Technique; Quality of Life	Cassetta, M.; Department of Oral and Maxillofacial Sciences, Via Caserta, 6, Italy; email: michele.cassetta@uniroma1.it		Mosby Inc.	8895406		AJOOE	32978017	English	Am. J. Orthod. Dentofacial Orthop.	Article	Final		Scopus	2-s2.0-85091504104
Khademian F., Rezaee R., Pournik O.	48861311400;48561393500;25655405800;	Randomized controlled trial: The effects of short message service on mothers’ oral health knowledge and practice	2020	Community Dental Health	37	2		125	131		4	10.1922/CDH_4642Rezaee07	https://www.scopus.com/inward/record.uri?eid=2-s2.0-85085757401&doi=10.1922%2fCDH_4642Rezaee07&partnerID=40&md5=60c53aba003dce3e1425b6f38eb3a59d	School of Management and Medical Informatics, Department of Health Information Management, Shiraz University of Medical Sciences, Shiraz, Iran; Clinical Education Research Center, Health Human Resources Research Center, Shiraz University of Medical Sciences, Shiraz, Iran; Health Informatics Psychosocial Health Research Institute, Iran University of Medical Sciences, Tehran, Iran; Department of Co…	Khademian, F., School of Management and Medical Informatics, Department of Health Information Management, Shiraz University of Medical Sciences, Shiraz, Iran; Rezaee, R., Clinical Education Research Center, Health Human Resources Research Center, Shiraz University of Medical Sciences, Shiraz, Iran; Pournik, O., Health Informatics Psychosocial Health Research Institute, Iran University of Medical …	Objective: Mobile health has provided an effective means to educate, empower, and provide access to health services for individuals and groups. This study aimed to compare the effects of gain-frame and loss-frame SMS on the knowledge and practice of mothers with children under the age of six years regarding pediatric oral health. Research design: This randomized controlled trial was conducted in …	Child; Knowledge; Mothers; Oral health; Telemedicine; Text messaging	attitude to health; child; controlled study; female; health; human; Iran; mother; preschool child; randomized controlled trial; school; text messaging; Child; Child, Preschool; Female; Health Knowledge, Attitudes, Practice; Humans; Iran; Mothers; Oral Health; Schools; Text Messaging	Rezaee, R.; Clinical Education Research Center, Almas Building, Alley 29, Qasrodasht Ave, Iran; email: rezaeerita@yahoo.com		Dennis Barber Ltd	0265539X			32338468	English	Community Dent. Health	Article	Final		Scopus	2-s2.0-85085757401
Verlinden D.A., Schuller A.A., Verrips G.H.W., Reijneveld S.A.	57208664569;7005977237;7003384147;7005446900;	Effectiveness of a short web-based film targeting parental oral health knowledge in a well-child care setting	2020	European Journal of Oral Sciences	128	3		226	232			10.1111/eos.12700	https://www.scopus.com/inward/record.uri?eid=2-s2.0-85084438090&doi=10.1111%2feos.12700&partnerID=40&md5=4e41e496eb5940188f9fb33dae2924ad	Centre of Dentistry and Oral Hygiene, University Medical Center Groningen, University of Groningen, Groningen, Netherlands; Department of Child Health, Netherlands Organization for Applied Scientific Research TNO, Leiden, Netherlands; Department of Health Sciences, University Medical Center Groningen, University of Groningen, Groningen, Netherlands	Verlinden, D.A., Centre of Dentistry and Oral Hygiene, University Medical Center Groningen, University of Groningen, Groningen, Netherlands, Department of Child Health, Netherlands Organization for Applied Scientific Research TNO, Leiden, Netherlands; Schuller, A.A., Centre of Dentistry and Oral Hygiene, University Medical Center Groningen, University of Groningen, Groningen, Netherlands, Departm…	Young children rely on their parents with respect to oral health routines. However, parental knowledge on this topic is often insufficient. Well-child care may be an excellent route to reach parents because almost all of them attend. To evaluate the effectiveness of an 8.5 min web-based film about oral health, provided by well-child care, a non-blinded quasi-experimental study was performed. Pare…	child care; mass media; oral health; parents	article; child; child care; comparative effectiveness; controlled study; female; health; human; human experiment; major clinical study; male; mass medium; Netherlands; quasi experimental study; questionnaire; single blind procedure; child parent relation; infant; Internet; newborn; preschool child; Child Care; Child, Preschool; Female; Humans; Infant; Infant, Newborn; Internet; Male; Netherlands;…	Verlinden, D.A.; Centre of Dentistry and Oral Hygiene, Netherlands; email: d.a.verlinden@umcg.nl		Blackwell Munksgaard	9098836			32396668	English	Eur. J. Oral Sci.	Article	Final	All Open Access, Hybrid Gold, Green	Scopus	2-s2.0-85084438090
Kumar G., Garg A., Goswami M., Rehman F., Bidhan R.	57215592998;57207033223;14028429000;57190028039;57217669995;	Parent's attitude toward use of internet for child's oral health and treatment	2020	Journal of Indian Society of Pedodontics and Preventive Dentistry	38	2		110	114			10.4103/JISPPD.JISPPD_86_20	https://www.scopus.com/inward/record.uri?eid=2-s2.0-85087470471&doi=10.4103%2fJISPPD.JISPPD_86_20&partnerID=40&md5=15df8e07f08d87cad835774eaef883b4	Department of Pedodontics and Preventive Dentistry, Maulana Azad Institute of Dental Sciences, Bahadur Shah Zafar Marg, New Delhi, India	Kumar, G., Department of Pedodontics and Preventive Dentistry, Maulana Azad Institute of Dental Sciences, Bahadur Shah Zafar Marg, New Delhi, India; Garg, A., Department of Pedodontics and Preventive Dentistry, Maulana Azad Institute of Dental Sciences, Bahadur Shah Zafar Marg, New Delhi, India; Goswami, M., Department of Pedodontics and Preventive Dentistry, Maulana Azad Institute of Dental Scie…	Background: Widespread use of internet in the modern era has allowed increased access to seek medical and dental education by self-education. However, limited evidence is reported regarding the use of internet to gather oral health information by patients reporting to dental hospital in a centrally located institute of New Delhi, India. Aim: The aim of the present cross-sectional study was to eva…	Internet; Oral health; Pediatric	adult; child; child parent relation; cross-sectional study; health; human; India; Internet; questionnaire; Adult; Child; Cross-Sectional Studies; Humans; India; Internet; Oral Health; Parents; Surveys and Questionnaires	Kumar, G.; Department of Pedodontics and Preventive Dentistry, Bahadur Shah Zafar Marg, India; email: gyanendrasaroj@gmail.com		Wolters Kluwer Medknow Publications	9704388			32611854	English	J. Indian Soc. Pedodontics Prev. Dent.	Article	Final	All Open Access, Gold	Scopus	2-s2.0-85087470471
Adekunle A.A., James O., Adeyemo W.L.	57209210268;24344157800;6506703422;	Health Information Seeking Through Social Media and Search Engines by Parents of Children With Orofacial Cleft in Nigeria	2020	Cleft Palate-Craniofacial Journal	57	4		444	447		4	10.1177/1055665619884447	https://www.scopus.com/inward/record.uri?eid=2-s2.0-85074688626&doi=10.1177%2f1055665619884447&partnerID=40&md5=458722dda5f9c9c7433ada97194d506a	Department of Oral and Maxillofacial Surgery, Lagos University Teaching Hospital, Idi-Araba, Lagos, Nigeria; Department of Oral and Maxillofacial Surgery, College of Medicine, University of Lagos, Idi-Araba, Lagos, Nigeria	Adekunle, A.A., Department of Oral and Maxillofacial Surgery, Lagos University Teaching Hospital, Idi-Araba, Lagos, Nigeria; James, O., Department of Oral and Maxillofacial Surgery, College of Medicine, University of Lagos, Idi-Araba, Lagos, Nigeria; Adeyemo, W.L., Department of Oral and Maxillofacial Surgery, College of Medicine, University of Lagos, Idi-Araba, Lagos, Nigeria	Objective: To ascertain the level of utilization of social media platforms and search engines by parents of children with orofacial cleft presenting to our clinic, with respect to information seeking about the condition and its treatment. Materials and Methods: All consenting parents of children attending the cleft outpatient clinic of the Department of Oral and Maxillofacial Surgery, Lagos Unive…	cleft lip; cleft palate; Internet; orofacial cleft; social media	adult; Article; bilateral cleft lip; child; cleft lip palate; cohort analysis; cross-sectional study; female; human; information processing; information seeking; Internet; male; maxillofacial surgery; medical information; medical staff; Nigeria; outpatient department; parent; priority journal; search engine; social media; support group; unilateral cleft lip; child parent relation; cleft lip; clef…	Adekunle, A.A.; Department of Oral and Maxillofacial Surgery, Idi-Araba, Nigeria; email: aadeadekunle01@gmail.com		SAGE Publications Ltd	10556656		CPJOE	31665894	English	Cleft Palate-Craniofac. J.	Article	Final		Scopus	2-s2.0-85074688626
Custódio N.B., Costa F.D.S., Cademartori M.G., da Costa V.P.P., Goettems M.L.	57204961596;57190024752;56239336000;55181541900;35995543800;	Effectiveness of Virtual Reality Glasses as a Distraction for Children During Dental Care	2020	Pediatric dentistry	42	2		93	102		12		https://www.scopus.com/inward/record.uri?eid=2-s2.0-85083185014&partnerID=40&md5=824a02743379531f2c84832208e763f8	Postgraduate Program in Dentistry, Dr. Custódio is a postgraduate student, Pelotas, Rio Grande do Sul, Brazil; Dr. Costa, post-doctoral research fellow, Postgraduate Program in Dentistry, Pelotas, Rio Grande do Sul, Brazil; Dr. Cademartori, post-doctoral research fellow, Postgraduate Program in Dentistry, Pelotas, Rio Grande do Sul, Brazil; Dr. da Costa, Postgraduate Program in Dentistry, Pelotas…	Custódio, N.B., Postgraduate Program in Dentistry, Dr. Custódio is a postgraduate student, Pelotas, Rio Grande do Sul, Brazil; Costa, F.D.S., Dr. Costa, post-doctoral research fellow, Postgraduate Program in Dentistry, Pelotas, Rio Grande do Sul, Brazil; Cademartori, M.G., Dr. Cademartori, post-doctoral research fellow, Postgraduate Program in Dentistry, Pelotas, Rio Grande do Sul, Brazil; da Cos…	Purpose: The purpose of this review was to investigate the effect of virtual reality (VR) glasses as an audiovisual distraction technique on dental anxiety, pain perception, and behavior triggered during dental treatment in children up to 12 years old. The research question asked was: Can improvement be seen in the child's behavior, pain perception or anxiety when VR eyeglasses are used during de…		child; dental anxiety; dental procedure; human; meta analysis; nociception; spectacles; virtual reality; Child; Dental Anxiety; Dental Care; Eyeglasses; Humans; Pain Perception; Virtual Reality			NLM (Medline)	19425473			32276674	English	Pediatr Dent	Article	Final		Scopus	2-s2.0-85083185014
Tewari N., Mathur V.P.	35304301900;24332780700;	Smartphones: The new risk factor for traumatic dental and facial injuries in children	2020	Dental Traumatology	36	1		76	78			10.1111/edt.12507	https://www.scopus.com/inward/record.uri?eid=2-s2.0-85075249175&doi=10.1111%2fedt.12507&partnerID=40&md5=ab3d3a7a9bee0c5caf0d2c06d2b09e99	Pedodontics & Preventive Dentistry, Centre for Dental Education and Research, All India Institute of Medical Sciences, New Delhi, India	Tewari, N., Pedodontics & Preventive Dentistry, Centre for Dental Education and Research, All India Institute of Medical Sciences, New Delhi, India; Mathur, V.P., Pedodontics & Preventive Dentistry, Centre for Dental Education and Research, All India Institute of Medical Sciences, New Delhi, India	Traumatic dental injuries (TDI) have emerged as a significant global public health concern. One major problem which is developing and yet unreported is the incidence of traumatic dental injuries and soft tissue facial trauma due to the inadvertent falling of smartphones on to the face during their use in rest time. This is related to the weight of the smartphones and their excessive use in all pa…	concussion; etilogy; tooth injury	child; face injury; human; prevalence; risk factor; smartphone; tooth injury; Child; Facial Injuries; Humans; Prevalence; Risk Factors; Smartphone; Tooth Injuries	Tewari, N.; Pedodontics & Preventive Dentistry, India; email: dr.nitesht@gmail.com		Blackwell Munksgaard	16004469			31390477	English	Dent. Traumatol.	Article	Final		Scopus	2-s2.0-85075249175
Hotwani K., Sharma K., Nagpal D., Lamba G., Chaudhari P.	56009837100;55807459000;57200824212;56047354000;57211930363;	Smartphones and tooth brushing: content analysis of the current available mobile health apps for motivation and training	2020	European Archives of Paediatric Dentistry	21	1		103	108		3	10.1007/s40368-019-00457-1	https://www.scopus.com/inward/record.uri?eid=2-s2.0-85066635880&doi=10.1007%2fs40368-019-00457-1&partnerID=40&md5=de4f4d2b60a0d5fe9c701cc88ad6795f	Department of Pediatric and Preventive Dentistry, VSPM’s Dental College and Research Center, Nagpur, Maharashtra, India; Toothart Comprehensive Dental Care, Nagpur, India	Hotwani, K., Department of Pediatric and Preventive Dentistry, VSPM’s Dental College and Research Center, Nagpur, Maharashtra, India; Sharma, K., Toothart Comprehensive Dental Care, Nagpur, India; Nagpal, D., Department of Pediatric and Preventive Dentistry, VSPM’s Dental College and Research Center, Nagpur, Maharashtra, India; Lamba, G., Department of Pediatric and Preventive Dentistry, VSPM’s D…	Introduction: Smartphone mobile app is an innovative concept for health behaviour‐based interventions. Aim: The present study aimed to analyse apps developed for smartphones that promote tooth brushing amongst children using the Coventry, Aberdeen, and London-Refined (CALO-RE) taxonomy for behaviour change. Materials and methods: Tooth brushing apps available in English and free to download that …	App; Smartphones; Toothbrushing	child; human; mobile application; motivation; smartphone; telemedicine; Child; Humans; Mobile Applications; Motivation; Smartphone; Telemedicine	Hotwani, K.; Department of Pediatric and Preventive Dentistry, India; email: hotwani.kavita@gmail.com		Springer	18186300			31154620	English	Eur. Arch. Paediatr. Dent.	Article	Final		Scopus	2-s2.0-85066635880
Sarwer-Foner S.N.D., Barasuol J.C., Vieira R.S.	57208035463;57195927246;57221425895;	Impact of social media on the oral hygiene habits of children and adolescents: a randomized controlled clinical trial	2020	General dentistry	69	1		70	76				https://www.scopus.com/inward/record.uri?eid=2-s2.0-85099113677&partnerID=40&md5=2240ae4fdad45354191e69d47486b1bb		Sarwer-Foner, S.N.D.; Barasuol, J.C.; Vieira, R.S.	This study compared the impact of conventional oral health education with that of combined conventional and digital education on the oral hygiene outcomes and habits of children and adolescents. A double-blind, parallel, randomized controlled prevention clinical trial with 2 arms involved 80 students aged 10 to 17 years old. Students were randomly allocated to the control group (n = 40), which re…	dental caries; dental plaque; gingivitis; health education; smartphone	adolescent; child; controlled study; dental caries; double blind procedure; habit; human; mouth hygiene; randomized controlled trial; social media; tooth brushing; Adolescent; Child; Dental Caries; Double-Blind Method; Habits; Humans; Oral Hygiene; Social Media; Toothbrushing			NLM (Medline)	3636771			33350959	English	Gen Dent	Article	Final		Scopus	2-s2.0-85099113677
Lins R.M.L., Alves G.F., Costa J.C.S., Barbosa M.S.M., da Silva C.B.V., Santos J.W., Pugliesi D.M.C., Santos Junior V.E.	57218322545;57218318966;57218321787;57218317595;57218316051;57218321298;6507525073;57218316734;	Development of a mobile application for acquiring clinical and laboratorial skills and abilities in pediatric dentistry and orthodontics	2020	Pesquisa Brasileira em Odontopediatria e Clinica Integrada	20		e5136	1	8		2	10.1590/pboci.2020.088	https://www.scopus.com/inward/record.uri?eid=2-s2.0-85088792593&doi=10.1590%2fpboci.2020.088&partnerID=40&md5=d6a05ea059c8dfe365260878e50c7129	Department of Pediatric Dentistry, Faculty of Dentistry, Federal University of Alagoas, Maceió, AL, Brazil; TecGraf, Pontifical Catholic University of Rio de Janeiro, Rio de Janeiro, RJ, Brazil; Department of Orthodontics, Faculty of Dentistry, Federal University of Alagoas, Maceió, AL, Brazil	Lins, R.M.L., Department of Pediatric Dentistry, Faculty of Dentistry, Federal University of Alagoas, Maceió, AL, Brazil; Alves, G.F., Department of Pediatric Dentistry, Faculty of Dentistry, Federal University of Alagoas, Maceió, AL, Brazil; Costa, J.C.S., Department of Pediatric Dentistry, Faculty of Dentistry, Federal University of Alagoas, Maceió, AL, Brazil; Barbosa, M.S.M., Department of Pe…	Objective: To develop an educational mobile application as a dynamic platform provided free of charge, including several clinical and laboratory protocols for a wider range of skills and greater knowledge on the strategic axes of child dental care: Pediatric Dentistry and Orthodontics. Material and Methods: The prototype tool was structured as follows: development of clinical and laboratory conte…	Mobile Applications; Orthodontics; Pediatric Dentistry; Telemedicine	ambulatory care; Article; clinical assessment tool; clinical decision making; computer language; deciduous tooth; dental procedure; dental restoration; dentistry; dentition; human; laboratory test; mobile application; orthodontics; pilot study; pulpectomy; qualitative research; restorative dentistry; tooth injury; tooth pulp; tooth radiography	Lins, R.M.L.; Department of Pediatric Dentistry, Brazil; email: renatamlamenha@gmail.com		Association of Support to Oral Health Research (APESB)	15190501				English	Pesqui. Bras. Odontopediatria Clin. Integr.	Article	Final	All Open Access, Gold	Scopus	2-s2.0-85088792593
Toratti A., Laitala M.-L., Kemppainen A., Pesonen P., Anttonen V.	57215863865;6508361550;55918797500;55918863900;55919373700;	The effect of a brief computer-assisted intervention on oral health-related behaviours among adolescents	2020	European Journal of Paediatric Dentistry	21	1		18	22			10.23804/ejpd.2020.21.01.04	https://www.scopus.com/inward/record.uri?eid=2-s2.0-85082145758&doi=10.23804%2fejpd.2020.21.01.04&partnerID=40&md5=5fae6889d0168ebcd3b4f9d9403d3952	Research Unit of Oral Health Sciences, Department of Cariology, Paedodontics and Endodontics, University of Oulu, Finland	Toratti, A., Research Unit of Oral Health Sciences, Department of Cariology, Paedodontics and Endodontics, University of Oulu, Finland; Laitala, M.-L., Research Unit of Oral Health Sciences, Department of Cariology, Paedodontics and Endodontics, University of Oulu, Finland; Kemppainen, A., Research Unit of Oral Health Sciences, Department of Cariology, Paedodontics and Endodontics, University of …	Aim The aim of this study was to see if a brief, computer-assisted intervention tool could be pleasant to use for adolescents. Another aim was to evaluate if the computer programme could affect adolescents' oral health-related behaviours. Materials and methods Study design: For oral health promotion on schoolchildren, a computer-assisted intervention with personal feedback was performed. The effe…	Adolescent; Computer-assisted; Information technology; Oral health; Oral health promotion; Questionnaire	adolescent; child; female; health; health behavior; health promotion; human; male; mouth hygiene; Adolescent; Child; Female; Health Behavior; Health Promotion; Humans; Male; Oral Health; Oral Hygiene			Ariesdue Srl	1591996X			32183523	English	Eur. J. Paediatr. Dent.	Article	Final		Scopus	2-s2.0-85082145758
Alkilzy M., Midani R., Höfer M., Splieth C.	23472178600;57208332450;57209258846;7004149656;	Improving Toothbrushing with a Smartphone App: Results of a Randomized Controlled Trial	2019	Caries Research	53	6		628	635		11	10.1159/000499868	https://www.scopus.com/inward/record.uri?eid=2-s2.0-85067018551&doi=10.1159%2f000499868&partnerID=40&md5=ca15945ea53bb6523f9fc1bdf7412fa8	Department of Preventive and Pediatric Dentistry, University of Greifswald, Fleischmannstrasse 42, Greifswald, DE-17475, Germany	Alkilzy, M., Department of Preventive and Pediatric Dentistry, University of Greifswald, Fleischmannstrasse 42, Greifswald, DE-17475, Germany; Midani, R., Department of Preventive and Pediatric Dentistry, University of Greifswald, Fleischmannstrasse 42, Greifswald, DE-17475, Germany; Höfer, M., Department of Preventive and Pediatric Dentistry, University of Greifswald, Fleischmannstrasse 42, Grei…	Objectives: Performing proper toothbrushing is a complicated process for children. Therefore, the aim of this study was to investigate the effect of a smartphone app for improving manual toothbrushing via a gravitation sensor. Methods: In this prospective, controlled, single-blinded, randomized clinical trial, 49 children (mean age 5.1 ± 0.6 years, 27 female) were randomly assigned to test (n = 2…	Children; Gingival index; Oral hygiene; Plaque index; Smartphone app; Toothbrushing	controlled study; female; human; male; mobile application; plaque index; preschool child; procedures; prospective study; randomized controlled trial; single blind procedure; smartphone; tooth brushing; tooth plaque; Child, Preschool; Dental Plaque; Dental Plaque Index; Female; Humans; Male; Mobile Applications; Prospective Studies; Single-Blind Method; Smartphone; Toothbrushing			S. Karger AG	86568		CAREB	31132765	English	Caries Res.	Article	Final		Scopus	2-s2.0-85067018551
Kale S., Kakodkar P., Shetiya S.	57203131267;36652819200;57194455224;	Assessment of mother's ability in caries diagnosis, utilizing the smartphone photographic method	2019	Journal of Indian Society of Pedodontics and Preventive Dentistry	37	4		360	364		2	10.4103/JISPPD.JISPPD_349_18	https://www.scopus.com/inward/record.uri?eid=2-s2.0-85074742224&doi=10.4103%2fJISPPD.JISPPD_349_18&partnerID=40&md5=2c5c5171469e9b86452324680a5ddcdd	Department of Public Health Dentistry, Dr. D.Y. Patil Vidyapeeth, Dr. D.Y. Patil Dental College and Hospital, Pune, Maharashtra, India	Kale, S., Department of Public Health Dentistry, Dr. D.Y. Patil Vidyapeeth, Dr. D.Y. Patil Dental College and Hospital, Pune, Maharashtra, India; Kakodkar, P., Department of Public Health Dentistry, Dr. D.Y. Patil Vidyapeeth, Dr. D.Y. Patil Dental College and Hospital, Pune, Maharashtra, India; Shetiya, S., Department of Public Health Dentistry, Dr. D.Y. Patil Vidyapeeth, Dr. D.Y. Patil Dental Co…	Background: Smartphone is proved to be reliable in teledentistry model. The aim of the study was to assess the mother's ability in caries diagnosis, utilizing the smartphone-based photographic method. Hypothesis: Mothers have the ability for caries diagnosis utilizing the smartphone photographic method. Methods: A cohort of 100 mothers was given health education regarding dental caries diagnosis.…	Children; dental caries; mother's diagnosis; smartphone; WhatsApp	child; dental caries; female; human; medical photography; mother; preschool child; reproducibility; smartphone; Child; Child, Preschool; Dental Caries; Female; Humans; Mothers; Photography, Dental; Reproducibility of Results; Smartphone	Kale, S.; Department of Public Health Dentistry, India; email: ksonaal50@gmail.com		Wolters Kluwer Medknow Publications	9704388			31710010	English	J. Indian Soc. Pedodontics Prev. Dent.	Article	Final	All Open Access, Gold	Scopus	2-s2.0-85074742224
Strain K.	57204520738;	Harnessing the power of mobile phones to improve oral health	2019	British Dental Journal	227	5		371				10.1038/s41415-019-0778-5	https://www.scopus.com/inward/record.uri?eid=2-s2.0-85072176800&doi=10.1038%2fs41415-019-0778-5&partnerID=40&md5=03e9d644caafb75e2ce67c822f5650dd	Restorative Department, Leeds Dental Institute, United Kingdom	Strain, K., Restorative Department, Leeds Dental Institute, United Kingdom	[No abstract available]		adolescent; child; health; human; mobile phone; mouth hygiene; Adolescent; Cell Phone; Child; Humans; Oral Health; Oral Hygiene	Strain, K.; Restorative Department, United Kingdom		Nature Publishing Group	70610			31520035	English	Brit. Dent. J.	Article	Final	All Open Access, Bronze	Scopus	2-s2.0-85072176800
Lopez Cazaux S., Lefer G., Rouches A., Bourdon P.	6505576285;57199720247;57199715214;57201079377;	Toothbrushing training programme using an iPad® for children and adolescents with autism	2019	European Archives of Paediatric Dentistry	20	3		277	284		6	10.1007/s40368-018-0396-y	https://www.scopus.com/inward/record.uri?eid=2-s2.0-85066456136&doi=10.1007%2fs40368-018-0396-y&partnerID=40&md5=c78c89e0fc55037df5e56dbff08cde50	Faculté de Chirurgie Dentaire, 1 place Alexis Ricordeau, Nantes Cedex 1, 44042, France; Centre Hospitalo-Universitaire de Nantes, 1 Place Alexis-Ricordeau, Nantes Cedex 1, 44093, France; Centre de Recherche en Education de Nantes, EA2661, Chemin de la Censive du Tertre, BP 81227, Nantes Cedex 3, 44312, France; Chemin de Launay Violette, Ecole Supérieure du Professorat et de l’Education, Nantes, 4…	Lopez Cazaux, S., Faculté de Chirurgie Dentaire, 1 place Alexis Ricordeau, Nantes Cedex 1, 44042, France, Centre Hospitalo-Universitaire de Nantes, 1 Place Alexis-Ricordeau, Nantes Cedex 1, 44093, France, Centre de Recherche en Education de Nantes, EA2661, Chemin de la Censive du Tertre, BP 81227, Nantes Cedex 3, 44312, France; Lefer, G., Centre de Recherche en Education de Nantes, EA2661, Chemin…	Aim: To improve the oral health of children and teenagers with autism spectrum disorder (ASD) by using an iPad®-based training programme. Methods: Fifty-two children and teenagers with ASD (aged 3–19 years) educated in schools or in care centres participated in this cohort study and followed for 8 months. A training programme for teaching toothbrushing behaviours was proposed to the educational s…	Autism; iPad®; Oral health; Toothbrushing; Training programme	adolescent; adult; autism; child; cohort analysis; health; human; preschool child; tooth brushing; young adult; Adolescent; Adult; Autism Spectrum Disorder; Autistic Disorder; Child; Child, Preschool; Cohort Studies; Humans; Oral Health; Toothbrushing; Young Adult	Lopez Cazaux, S.; Centre de Recherche en Education de Nantes, EA2661, Chemin de la Censive du Tertre, BP 81227, France; email: serena.lopez-cazaux@univ-nantes.fr		Springer Verlag	18186300			30879261	English	Eur. Arch. Paediatr. Dent.	Article	Final		Scopus	2-s2.0-85066456136
Lefer G., Rouches A., Bourdon P., Lopez Cazaux S.	57199720247;57199715214;57201079377;6505576285;	Training children with autism spectrum disorder to undergo oral assessment using a digital iPad ® application	2019	European Archives of Paediatric Dentistry	20	2		113	121		2	10.1007/s40368-018-0398-9	https://www.scopus.com/inward/record.uri?eid=2-s2.0-85064149808&doi=10.1007%2fs40368-018-0398-9&partnerID=40&md5=8115bcc5a08954b7e8bb0ce861b32a8b	Centre de Recherche en Education de Nantes, EA2661, Chemin de la Censive du Tertre, BP 81227, Nantes Cedex 3, 44312, France; Faculté de Chirurgie Dentaire, 1 Place Alexis Ricordeau, BP, Nantes Cedex 1, 44042, France; Ecole Supérieure du Professorat et de l’Education, 4 Chemin de Launay Violette, Nantes, 44300, France; Centre Hospitalo-Universitaire de Nantes, 1 Place Alexis-Ricordeau, Nantes Cede…	Lefer, G., Centre de Recherche en Education de Nantes, EA2661, Chemin de la Censive du Tertre, BP 81227, Nantes Cedex 3, 44312, France; Rouches, A., Faculté de Chirurgie Dentaire, 1 Place Alexis Ricordeau, BP, Nantes Cedex 1, 44042, France; Bourdon, P., Centre de Recherche en Education de Nantes, EA2661, Chemin de la Censive du Tertre, BP 81227, Nantes Cedex 3, 44312, France, Ecole Supérieure du …	Aim: To present a training programme for teaching children and adolescents with autism spectrum disorder (ASD), to be compliant with a dental examination. Methods: Fifty-two children and adolescents with ASD (age range 3–19 years) with a parent-signed consent form were enrolled. Dental examinations were performed once a month in education centres by a paediatric dentist using a visual activity sc…	Autism; Dental examination; iPad ®; Oral health; Training program	adolescent; adult; anxiety; autism; child; child parent relation; human; preschool child; young adult; Adolescent; Adult; Anxiety; Autism Spectrum Disorder; Child; Child, Preschool; Humans; Parents; Young Adult	Lopez Cazaux, S.; Centre de Recherche en Education de Nantes, Chemin de la Censive du Tertre, BP 81227, France; email: serena.lopez-cazaux@univ-nantes.fr		Springer Verlag	18186300			30542908	English	Eur. Arch. Paediatr. Dent.	Article	Final		Scopus	2-s2.0-85064149808
Suresh L.R., George C.	57207246220;57211913721;	Virtual reality distraction on dental anxiety and behavior in children with Autism Spectrum Disorder	2019	Journal of International Dental and Medical Research	12	3		1004	1010		3		https://www.scopus.com/inward/record.uri?eid=2-s2.0-85075368225&partnerID=40&md5=6c3c2da53ec45f840c7165f45608d032	Department of Pedodontics and Preventive Dentistry, Coorg Institute of Dental Sciences, Virajpet, Karnataka, India; Undergraduate Program, Coorg Institute of Dental Sciences, Virajpet, Karnataka, India	Suresh, L.R., Department of Pedodontics and Preventive Dentistry, Coorg Institute of Dental Sciences, Virajpet, Karnataka, India; George, C., Undergraduate Program, Coorg Institute of Dental Sciences, Virajpet, Karnataka, India	A large population of children with Autism Spectrum Disorders (ASD) fail to receive adequate dental care. The dental care of these patients poses great difficulties to dental practitioners. Although many of basic behavior management techniques can be employed to enable dental treatment in these patients, their success in reducing the children's dental anxiety and improving behavior has been limit…	Autistic Disorder; Behavior modification; Behavior Rating Scale; Dental Care; Treatment Outcome		Suresh, L.R.; Department of Pedodontics and Preventive Dentistry, India; email: romeenire_v@outlook.com		University of Dicle	1309100X				English	J. Int. Dent. Med. Res.	Article	Final		Scopus	2-s2.0-85075368225
Lee J.-S., Adhikari S., Liu L., Jeong H.-G., Kim H., Yoon S.-J.	7601457608;35770274400;57203928259;7401619969;23109059600;7404035882;	Osteoporosis detection in panoramic radiographs using a deep convolutional neural network-based computer-assisted diagnosis system: A preliminary study	2019	Dentomaxillofacial Radiology	48	1	20170344				41	10.1259/dmfr.20170344	https://www.scopus.com/inward/record.uri?eid=2-s2.0-85058978544&doi=10.1259%2fdmfr.20170344&partnerID=40&md5=b28f61ac93426e7397e44e71b32dcfe9	Department of Oral and Maxillofacial Radiology, School of Dentistry, Dental Science Research Institute, Chonnam NationalUniversity, Gwangju, South Korea; Division of Electronics Engineering, Chonbuk National University, Jeonju, South Korea; Dental Imaging Research Center, Medipartner, Seoul, South Korea	Lee, J.-S., Department of Oral and Maxillofacial Radiology, School of Dentistry, Dental Science Research Institute, Chonnam NationalUniversity, Gwangju, South Korea; Adhikari, S., Division of Electronics Engineering, Chonbuk National University, Jeonju, South Korea; Liu, L., Department of Oral and Maxillofacial Radiology, School of Dentistry, Dental Science Research Institute, Chonnam NationalUni…	Objectives To evaluate the diagnostic performance of a deep convolutional neural network (DCNN)-based computer-assisted diagnosis (CAD) system in the detection of osteoporosis on panoramic radiographs, through a comparison with diagnoses made by oral and maxillofacial radiologists. Methods: Oral and maxillofacial radiologists with >10 years of experience reviewed the panoramic radiographs of 1268…	Computer-assisted diagnosis; Osteoporosis; Panoramic radiograph	adult; aged; child; computer assisted diagnosis; diagnostic imaging; female; human; middle aged; osteoporosis; panoramic radiography; receiver operating characteristic; Adult; Aged; Child; Diagnosis, Computer-Assisted; Female; Humans; Middle Aged; Neural Networks, Computer; Osteoporosis; Radiography, Panoramic; ROC Curve	Kim, H.; Division of Electronics Engineering, South Korea; email: hskim@jbnu.ac.kr		British Institute of Radiology	0250832X		DREAC	30004241	English	Dentomaxillofac. Radiol.	Article	Final	All Open Access, Green	Scopus	2-s2.0-85058978544
Patini R., Staderini E., Cantiani M., Camodeca A., Guglielmi F., Gallenzi P.	56200058700;57191664999;57201013902;57201075677;57203429488;35268296300;	Dental anaesthesia for children – effects of a computer-controlled delivery system on pain and heart rate: a randomised clinical trial	2018	British Journal of Oral and Maxillofacial Surgery	56	8		744	749		16	10.1016/j.bjoms.2018.08.006	https://www.scopus.com/inward/record.uri?eid=2-s2.0-85051734457&doi=10.1016%2fj.bjoms.2018.08.006&partnerID=40&md5=c3f3fdaef0a32469e016790ee83d35e8	A. Gemelli Teaching Hospital Foundation IRCCS, Rome, Catholic University of Sacred Heart, Institute of Dentistry and Maxillofacial Surgery, Largo Agostino Gemelli, 1, Rome, 00135, Italy	Patini, R., A. Gemelli Teaching Hospital Foundation IRCCS, Rome, Catholic University of Sacred Heart, Institute of Dentistry and Maxillofacial Surgery, Largo Agostino Gemelli, 1, Rome, 00135, Italy; Staderini, E., A. Gemelli Teaching Hospital Foundation IRCCS, Rome, Catholic University of Sacred Heart, Institute of Dentistry and Maxillofacial Surgery, Largo Agostino Gemelli, 1, Rome, 00135, Italy…	Local anaesthesia in dentistry is usually given by conventional injection through a syringe. In this randomised, single-blind, split-mouth clinical study we evaluated the perception of pain and changes in heart rate in children being given dental local anaesthesia using a computer-controlled device compared with that given using a traditional syringe. Participants were in good general health with…	Anesthesiology; Child; Dental Anesthesia; Heart Rate; Pain; Tooth Extraction	antibiotic agent; antiinflammatory agent; epinephrine; local anesthetic agent; mepivacaine; local anesthetic agent; mepivacaine; Article; child; controlled study; dental anesthesia; drug delivery system; female; heart rate; human; local anesthesia; major clinical study; male; pain; preschool child; randomized controlled trial; school child; single blind procedure; tooth extraction; visual analog …	Staderini, E.; A. Gemelli Teaching Hospital Foundation IRCCS, Largo Agostino Gemelli, 1, Italy; email: edoardo.staderini@unicatt.it		Churchill Livingstone	2664356		BJOSE	30143396	English	Br. J. Oral Maxillofac. Surg.	Article	Final		Scopus	2-s2.0-85051734457
Dabiri D., Eckert G.J., Li Y., Seow K., Schroth R.J., Warren J., Wright J.T., Zhao S., Fontana M.	55612328400;23049279900;7502084146;35498028600;6701887255;7402212348;56920002300;57201588099;7202614895;	Diagnosing developmental defects of enamel: Pilot study of online training and accuracy	2018	Pediatric Dentistry	40	2		105	109		9		https://www.scopus.com/inward/record.uri?eid=2-s2.0-85045298347&partnerID=40&md5=a2964b3790b7ceff6c9ab1269d1008d4	Department of Anesthesiology, University of Michigan School of Medicine, Ann Arbor, MI, United States; Department of Biostatistics, Indiana University School of Medicine, Indianapolis, IN, United States; Basic Science and Craniofacial Biology, New York University College of Dentistry, New York, NY, United States; Centre for Paediatric Dentistry, School of Dentistry, University of Queensland, Bris…	Dabiri, D., Department of Anesthesiology, University of Michigan School of Medicine, Ann Arbor, MI, United States; Eckert, G.J., Department of Biostatistics, Indiana University School of Medicine, Indianapolis, IN, United States; Li, Y., Basic Science and Craniofacial Biology, New York University College of Dentistry, New York, NY, United States; Seow, K., Centre for Paediatric Dentistry, School …	Purpose: The purpose of this study was to assess dentists' ability to correctly identify and classify development defects of enamel (DDE). Methods: The modified DDE (MDDE) index was used to classify enamel defects into two types: (1) enamel hypoplasia-pitted, grooved, or missing enamel; or (2) enamel opacity-translucency of enamel not caused by dental caries or fluorosis (can be either demarcated…	Caries; Development defects of enamel; Hypoplasia	abnormalities; child; clinical competence; dental caries; dentist; dentistry; education; enamel; enamel hypoplasia; human; pathology; pilot study; questionnaire; United States; Child; Clinical Competence; Dental Caries; Dental Enamel; Dental Enamel Hypoplasia; Dentists; Education, Distance; Humans; Pediatric Dentistry; Pilot Projects; Surveys and Questionnaires; United States	Fontana, M.; Department of Cariology, United States; email: mfontan@umich.edu		American Academy of Pediatric Dentistry	1641263			29663909	English	Pediatr. Dent.	Article	Final		Scopus	2-s2.0-85045298347
Stow L., Higgins D.	57189462534;15135714000;	Development and evaluation of online education to increase the forensic relevance of oral health records	2018	Australian Dental Journal	63	1		81	93		1	10.1111/adj.12545	https://www.scopus.com/inward/record.uri?eid=2-s2.0-85028946768&doi=10.1111%2fadj.12545&partnerID=40&md5=c1fcc3ea07ed844585dbeb6be8db4316	Adelaide Dental School, The University of Adelaide, Adelaide, SA, Australia; Forensic Odontology Unit, The University of Adelaide, Adelaide, SA, Australia	Stow, L., Adelaide Dental School, The University of Adelaide, Adelaide, SA, Australia, Forensic Odontology Unit, The University of Adelaide, Adelaide, SA, Australia; Higgins, D., Forensic Odontology Unit, The University of Adelaide, Adelaide, SA, Australia	Background: Human identification can be reliably established by dental comparison; success is significantly impacted by inadequate ante-mortem information. Previous Australian research revealed suboptimal recording of features important for forensic dental identification and compliance with Dental Board of Australia guidelines. We hence created and evaluated an online education programme aimed at…	Case notes; dental; education; forensic; identification	Australia; awareness; child; controlled study; dental student; education program; female; human; human experiment; information processing; learning; male; motivation; occupation; perception; physician; preschool child; professional development; skill; statistical significance; teaching; tooth; dental education; dentistry; education; forensic anthropology; health; information processing; procedure…	Stow, L.; Adelaide Dental School, Australia; email: lauren.stow@adelaide.edu.au		Blackwell Publishing	450421		ADEJA	28685865	English	Aust. Dent. J.	Article	Final	All Open Access, Bronze	Scopus	2-s2.0-85028946768
Libonati A., Nardi R., Gallusi G., Angotti V., Caruso S., Coniglione F., Marzo G., Mattei A., Tecco S., Paglia L., Campanella V.	14064903000;57200091490;57211771773;36508502400;57459066800;19834131900;6602679595;57204678589;6603029133;39764442700;48760986600;	Pain and anxiety associated with Computer-Controlled Local Anaesthesia: Systematic review and meta-analysis of cross-over studies	2018	European Journal of Paediatric Dentistry	19	4		324	332		34	10.23804/ejpd.2018.19.04.14	https://www.scopus.com/inward/record.uri?eid=2-s2.0-85058814369&doi=10.23804%2fejpd.2018.19.04.14&partnerID=40&md5=c6a7ef8d77a1e9ce0bbb31944165da1d	Department of Surgical Sciences, Dental School, Catholic University of Our Lady of Good Counsel of Tirane, Tirane, Albania; Department of Clinical and Translational Medicine, Dental School, University of Rome 'Tor Vergata', Rome, Italy; Department of Life, Health and Environmental Sciences, Dental School, University of L'Aquila, L'Aquila, Italy; Dental School 'Vita-Salute San Raffaele' University…	Libonati, A., Department of Surgical Sciences, Dental School, Catholic University of Our Lady of Good Counsel of Tirane, Tirane, Albania; Nardi, R., Department of Clinical and Translational Medicine, Dental School, University of Rome 'Tor Vergata', Rome, Italy; Gallusi, G., Department of Clinical and Translational Medicine, Dental School, University of Rome 'Tor Vergata', Rome, Italy; Angotti, V.…	Aim This review focuses on Computer-Controlled Local Anaesthesia Delivery systems (CCLAD), in comparison with conventional carpule anaesthesia in means of pain and anxiety. Methods Medline, Embase, Web of Science and Cochrane Database for Systematic Reviews were searched up to August 2018. Only cross-over splitmouth design studies aimed to clinically compare CCLAD with a conventional carpule anae…	Anxiety; CCLAD Dental anaesthesia; Pain	adult; anxiety; article; blood pressure; Cochrane Library; controlled study; dental anesthesia; Embase; female; heart rate; human; injection; local anesthesia; male; Medline; meta analysis; nociception; pain intensity; synthesis; systematic review; visual analog scale; Web of Science; analgesia; child; computer assisted therapy; crossover procedure; dental anesthesia; dental anxiety; dental proce…	Campanella, V.; Department of Clinical and Translational Medicine, Italy; email: vincenzo.campanella@uniroma2.it		Ariesdue Srl	1591996X			30567452	English	Eur. J. Paediatr. Dent.	Article	Final		Scopus	2-s2.0-85058814369
Aljafari A., Gallagher J.E., Hosey M.T.	47461017700;7402209861;7005730284;	Can oral health education be delivered to high-caries-risk children and their parents using a computer game? – A randomised controlled trial	2017	International Journal of Paediatric Dentistry	27	6		476	485		18	10.1111/ipd.12286	https://www.scopus.com/inward/record.uri?eid=2-s2.0-85007591945&doi=10.1111%2fipd.12286&partnerID=40&md5=39fb4ce1464238af7f0436587d00bb27	Department of Paediatric Dentistry, Orthodontics, and Preventive Dentistry, Faculty of Dentistry, The University of Jordan, Amman, Jordan; Population and Patient Health Division, King's College London Dental Institute, London, United Kingdom	Aljafari, A., Department of Paediatric Dentistry, Orthodontics, and Preventive Dentistry, Faculty of Dentistry, The University of Jordan, Amman, Jordan, Population and Patient Health Division, King's College London Dental Institute, London, United Kingdom; Gallagher, J.E., Population and Patient Health Division, King's College London Dental Institute, London, United Kingdom; Hosey, M.T., Populati…	Background: Families of children undergoing general anaesthesia (GA) for caries management requested that oral health advice is delivered using audio-visual media. Objective: To compare an oral health education computer game to one-to-one education. Design: A blind randomised controlled trial of 4- to 10-year-old children scheduled for GA due to caries. Primary outcome measures were (1) parent an…		attitude to health; child; child behavior; controlled study; dental caries; dental health education; diet; education; fast food; female; human; male; mouth hygiene; parent; patient education; patient satisfaction; procedures; randomized controlled trial; video game; Child; Child Behavior; Dental Caries; Diet; Female; Health Education, Dental; Health Knowledge, Attitudes, Practice; Humans; Male; O…	Hosey, M.T.; Population and Patient Health Division, United Kingdom; email: m.t.hosey@kcl.ac.uk		Blackwell Publishing Ltd	9607439			28052471	English	Int. J. Paediatr. Dent.	Article	Final	All Open Access, Hybrid Gold, Green	Scopus	2-s2.0-85007591945
Busby M., Fayle S., Chapple L., Clover H., Chapple I.	7004292781;6603748048;6507488552;56083471700;7003386333;	Practitioner evaluation of an online oral health and risk assessment tool for young patients	2017	British Dental Journal	223	8		595	599		1	10.1038/sj.bdj.2017.841	https://www.scopus.com/inward/record.uri?eid=2-s2.0-85032466099&doi=10.1038%2fsj.bdj.2017.841&partnerID=40&md5=082e2080d90a1468444ea439f7cfd126	Primary Dental Care, University of Birmingham, Olney, MK465FW, United Kingdom; Consultant in Paediatric Dentistry, Clarendon Way, Leeds, LS29LU, United Kingdom; Managing Direct. Oral Health Innovations Ltd, Birmingham Research Park, Vincent Drive, Birmingham, B152SQ, United Kingdom; Head of Dental Policy Denplan Ltd, Denplan Court, Victoria Road, Winchester, SO237RG, United Kingdom; Restorative D…	Busby, M., Primary Dental Care, University of Birmingham, Olney, MK465FW, United Kingdom; Fayle, S., Consultant in Paediatric Dentistry, Clarendon Way, Leeds, LS29LU, United Kingdom; Chapple, L., Managing Direct. Oral Health Innovations Ltd, Birmingham Research Park, Vincent Drive, Birmingham, B152SQ, United Kingdom; Clover, H., Head of Dental Policy Denplan Ltd, Denplan Court, Victoria Road, Win…	Aim To test the validity and acceptability of an online oral health assessment and biofeedback tool for young patients (under 17) for use in general dental practice.Methods A convenience sample of thirteen practitioners were recruited to test the functionality of a novel version of the Denplan PreViser Patient Assessment tool (DEPPA) developed for young patients (YDEPPA). Dentists who had complet…		adolescent; child; dentist; general practice; health; human; male; preschool child; questionnaire; risk assessment; Adolescent; Child; Child, Preschool; Dentists; General Practice, Dental; Humans; Male; Oral Health; Risk Assessment; Surveys and Questionnaires	Busby, M.; Primary Dental Care, United Kingdom; email: mikeb@denplan.co.uk		Nature Publishing Group	70610			29026188	English	Brit. Dent. J.	Article	Final	All Open Access, Green	Scopus	2-s2.0-85032466099
de Almeida Geraldino R., Rezende L.V.M.D.L., da-Silva C.Q., Almeida J.C.F.	57194772647;57194763978;14037042000;26025844600;	Remote diagnosis of traumatic dental injuries using digital photographs captured via a mobile phone	2017	Dental Traumatology	33	5		350	357		17	10.1111/edt.12347	https://www.scopus.com/inward/record.uri?eid=2-s2.0-85021986236&doi=10.1111%2fedt.12347&partnerID=40&md5=a7e353dd2dbc46a44ad290018fd1477c	Health Sciences Faculty, University of Brasília, Brasília, Brazil; CABI Odontologia, Brasília, Brazil; Dentistry Department, Health Sciences Faculty, University of Brasília, Brasília, Brazil; Statistics Department, University of Brasília, Brasília, Brazil; Oral Health Unit - University Hospital, Health Sciences Faculty, University of Brasília, Brasília, Brazil	de Almeida Geraldino, R., Health Sciences Faculty, University of Brasília, Brasília, Brazil, CABI Odontologia, Brasília, Brazil; Rezende, L.V.M.D.L., Dentistry Department, Health Sciences Faculty, University of Brasília, Brasília, Brazil; da-Silva, C.Q., Statistics Department, University of Brasília, Brasília, Brazil; Almeida, J.C.F., Oral Health Unit - University Hospital, Health Sciences Facult…	Background: Intra-oral photographs have been aided diagnosis of several pathologies in teledentistry. Mobile phone cameras may produce high-quality photographs, presenting itself as a viable tool for remote diagnosis of traumatic dental injuries. Aim: To evaluate the levels of interexaminer agreement in cases of traumatic dental injuries when comparing diagnoses conducted in person and remotely. …	clinical diagnosis; dental trauma; remote diagnosis; teledentistry	adolescent; adult; Brazil; child; diagnostic imaging; differential diagnosis; female; human; infant; male; medical photography; mobile phone; preschool child; tooth injury; Adolescent; Adult; Brazil; Cell Phone; Child; Child, Preschool; Diagnosis, Differential; Female; Humans; Infant; Male; Photography, Dental; Tooth Injuries	de Almeida Geraldino, R.; Health Sciences Faculty, Brazil; email: rogerio@cabiodontologia.com.br		Blackwell Munksgaard	16004469			28453886	English	Dent. Traumatol.	Article	Final		Scopus	2-s2.0-85021986236
Kühnisch J., Thiering E., Heinrich-Weltzien R., Hellwig E., Hickel R., Heinrich J.	9938865600;56398202600;6602343597;7006284188;7005215965;7201505289;	Fluoride/vitamin D tablet supplementation in infants—effects on dental health after 10 years	2017	Clinical Oral Investigations	21	7		2283	2290		11	10.1007/s00784-016-2021-y	https://www.scopus.com/inward/record.uri?eid=2-s2.0-85001555380&doi=10.1007%2fs00784-016-2021-y&partnerID=40&md5=467612b26b1f876d4e2dcbd94c6277f3	Department of Conservative Dentistry and Periodontology, School of Dentistry, Ludwig-Maximilians-University of Munich, Goethestraße70, Munich, 80336, Germany; Institute of Epidemiology I, Helmholtz Zentrum Munich, German Research Centre for Environmental Health, Neuherberg, Germany; Dr von Hauner Children’s Hospital, Ludwig-Maximilians-University Munich, Munich, Germany; Department of Preventive …	Kühnisch, J., Department of Conservative Dentistry and Periodontology, School of Dentistry, Ludwig-Maximilians-University of Munich, Goethestraße70, Munich, 80336, Germany; Thiering, E., Institute of Epidemiology I, Helmholtz Zentrum Munich, German Research Centre for Environmental Health, Neuherberg, Germany, Dr von Hauner Children’s Hospital, Ludwig-Maximilians-University Munich, Munich, German…	Objective: We examined whether fluoride/vitamin D supplementation in the first year of life is associated with caries or molar incisor hypomineralization (MIH) at 10 years of age. Methods: The study population consisted of 406 children for whom information on fluoride/vitamin D supplementation during the first year of life was available. Dental examination at the age of 10 included caries and MIH…	Birth cohort study; Caries prevention; Epidemiology; Fluoride lozenges; Fluoride supplementation; Fluoride tablets; Prevention; Vitamin D supplementation; Vitamin D tablet	fluoride; vitamin D; child; deciduous tooth; dental caries; enamel hypoplasia; female; Germany; human; infant; male; oral drug administration; pathology; preschool child; tablet; Administration, Oral; Child; Child, Preschool; Dental Caries; Dental Enamel Hypoplasia; Female; Fluorides; Germany; Humans; Infant; Male; Tablets; Tooth, Deciduous; Vitamin D	Kühnisch, J.; Department of Conservative Dentistry and Periodontology, Goethestraße70, Germany; email: jkuehn@dent.med.uni-muenchen.de		Springer Verlag	14326981			27928689	English	Clin. Oral Invest.	Article	Final		Scopus	2-s2.0-85001555380
AlKlayb S.A., Assery M.K., AlQahtani A., AlAnazi M., Pani S.C.	57194340081;6507574156;57194325244;57194333746;55540227000;	Comparison of the effectiveness of a mobile phone-based education program in educating mothers as oral health providers in two regions of Saudi Arabia	2017	Journal of International Society of Preventive and Community Dentistry	7	3		110	115		12	10.4103/jispcd.JISPCD_95_17	https://www.scopus.com/inward/record.uri?eid=2-s2.0-85019736445&doi=10.4103%2fjispcd.JISPCD_95_17&partnerID=40&md5=ed13e3931ee4d85f4e37eafed44f0f07	Departments of Preventive, Dentistry and, Saudi Arabia; Deanship of Postgraduate Studies and Research, Riyadh Colleges of Dentistry and Pharmacy, P. O. Box: 84891, Riyadh, 11681, Saudi Arabia	AlKlayb, S.A., Departments of Preventive, Dentistry and, Saudi Arabia; Assery, M.K., Deanship of Postgraduate Studies and Research, Riyadh Colleges of Dentistry and Pharmacy, P. O. Box: 84891, Riyadh, 11681, Saudi Arabia; AlQahtani, A., Departments of Preventive, Dentistry and, Saudi Arabia; AlAnazi, M., Departments of Preventive, Dentistry and, Saudi Arabia; Pani, S.C., Deanship of Postgraduate …	Aims and Objectives: The penetration of mobile phone devices is widespread across the Kingdom of Saudi Arabia. Recently, there has been evidence of the success of phone-based applications in the provision of preventive oral health care to children and their parents. The aim of this study was to compare the effectiveness of a mobile phone-based application in educating mothers of children aged bel…	Mobile phone apps; oral health promotion; teledentistry		Pani, S.C.; Deanship of Postgraduate Studies and Research, P. O. Box: 84891, Saudi Arabia; email: sharat@Riyadh.edu.sa		Wolters Kluwer (UK) Ltd.	22310762				English	J. Intl. Soc. Prev. Community Dent.	Article	Final		Scopus	2-s2.0-85019736445
Henry J.A., Muthu M.S., Saikia A., Asaithambi B., Swaminathan K.	57191996996;9747082200;57191991150;57191992276;56370899600;	Prevalence and pattern of early childhood caries in a rural South Indian population evaluated by ICDAS with suggestions for enhancement of ICDAS software tool	2017	International Journal of Paediatric Dentistry	27	3		191	200		12	10.1111/ipd.12251	https://www.scopus.com/inward/record.uri?eid=2-s2.0-84995802413&doi=10.1111%2fipd.12251&partnerID=40&md5=c7e23eaf18893692f5d06a68395a8ca1	Department of Pedodontics and Preventive Dentistry, Faculty of Dental Sciences, Sri Ramachandra University, Chennai, India	Henry, J.A., Department of Pedodontics and Preventive Dentistry, Faculty of Dental Sciences, Sri Ramachandra University, Chennai, India; Muthu, M.S., Department of Pedodontics and Preventive Dentistry, Faculty of Dental Sciences, Sri Ramachandra University, Chennai, India; Saikia, A., Department of Pedodontics and Preventive Dentistry, Faculty of Dental Sciences, Sri Ramachandra University, Chenn…	Background: Early Childhood Caries (ECC) continues to be the most common public health issue in developing countries. Aim: The purpose of this study was to assess the prevalence of ECC in 0- to 3-year-old children from rural areas of South India, using the ICDAS. Design: A cross-sectional study was carried out with 1486 children aged 0–3 years in South India. Two calibrated examiners performed th…		cross-sectional study; dental caries; developing country; epidemiological monitoring; female; human; India; infant; male; preschool child; rural population; software; Child, Preschool; Cross-Sectional Studies; Dental Caries; Developing Countries; Epidemiological Monitoring; Female; Humans; India; Infant; Male; Rural Population; Software	Muthu, M.S.; Department of Pedodontics and Preventive Dentistry, India; email: muthumurugan@gmail.com		Blackwell Publishing Ltd	9607439			27438341	English	Int. J. Paediatr. Dent.	Article	Final		Scopus	2-s2.0-84995802413
Halawany H.S., Salama F., Jacob V., Abraham N.B., Moharib T.N.B., Alazmah A.S., Al Harbi J.A.	55014532800;7005616729;22035081000;55830099700;57194079241;55205981300;57194080768;	A survey of pediatric dentists' caries-related treatment decisions and restorative modalities – A web-based survey	2017	Saudi Dental Journal	29	2		66	73		10	10.1016/j.sdentj.2017.03.001	https://www.scopus.com/inward/record.uri?eid=2-s2.0-85018637619&doi=10.1016%2fj.sdentj.2017.03.001&partnerID=40&md5=2e5dc405979d8e7d52ca6504bb81b090	Department of Periodontics and Community Dentistry, College of Dentistry, King Saud University, Riyadh, Saudi Arabia; Dental Caries Research Chair, College of Dentistry, King Saud University, Riyadh, Saudi Arabia; Department of Pediatric Dentistry and Orthodontics, College of Dentistry, King Saud University, Riyadh, Saudi Arabia; Pediatric Dentistry Division, Security Forces Hospital, Riyadh, Sau…	Halawany, H.S., Department of Periodontics and Community Dentistry, College of Dentistry, King Saud University, Riyadh, Saudi Arabia, Dental Caries Research Chair, College of Dentistry, King Saud University, Riyadh, Saudi Arabia; Salama, F., Department of Pediatric Dentistry and Orthodontics, College of Dentistry, King Saud University, Riyadh, Saudi Arabia; Jacob, V., Dental Caries Research Chair…	Objective To identify current practices and the preferred caries-related treatment decisions and restorative modalities of primary teeth among pediatric dental practitioners in Saudi Arabia. Materials and methods This was a web-based cross-sectional survey conducted among licensed pediatric dental practitioners in Saudi Arabia. Following the retrieval of the email addresses from the Saudi Dental …	Composite resin; Pediatric dentists; Primary teeth; Restorative materials	fluoride; glass ionomer; resin; adult; Article; comparative study; cross-sectional study; deciduous tooth; dental caries; dental restoration; dentist; female; health survey; human; Likert scale; male; medical decision making; nutritional assessment; pilot study; pulpectomy; questionnaire; sedation; tooth crown; tooth extraction; web browser; Zirconia crown	Halawany, H.S.; College of Dentistry, P.O. Box 60169, Saudi Arabia; email: halawanyhksu@gmail.com		Elsevier B.V.	10139052				English	Saudi Dent. J.	Article	Final	All Open Access, Gold, Green	Scopus	2-s2.0-85018637619
Al-Musawi A., Al-Sane M., Andersson L.	55317672300;41660996600;57212819134;	Smartphone App as an aid in the emergency management of avulsed teeth	2017	Dental Traumatology	33	1		13	18		16	10.1111/edt.12298	https://www.scopus.com/inward/record.uri?eid=2-s2.0-84992186962&doi=10.1111%2fedt.12298&partnerID=40&md5=d584f542f7b5e847d755341197378df5	Department of Surgical Sciences, Faculty of Dentistry, Health Sciences Center, Kuwait University, Kuwait City, Kuwait; Department of Developmental and Preventive Sciences, Faculty of Dentistry, Health Sciences Center, Kuwait University, Kuwait City, Kuwait	Al-Musawi, A., Department of Surgical Sciences, Faculty of Dentistry, Health Sciences Center, Kuwait University, Kuwait City, Kuwait; Al-Sane, M., Department of Developmental and Preventive Sciences, Faculty of Dentistry, Health Sciences Center, Kuwait University, Kuwait City, Kuwait; Andersson, L., Department of Surgical Sciences, Faculty of Dentistry, Health Sciences Center, Kuwait University, …	Background/Aim: The initial response by bystanders to an avulsed tooth is a significant factor that can affect its survival and long-term outcome. This study was to assess the knowledge of emergency management of tooth avulsion in a group of schoolteachers and to compare the effects of three different educational interventions. Methods: Baseline knowledge was assessed using a questionnaire develo…	App; dental trauma; emergency management; replantation; tooth avulsion	adolescent; attitude to health; child; education; emergency treatment; female; human; Kuwait; male; mobile application; smartphone; tooth injury; university; Adolescent; Child; Emergency Treatment; Faculty; Female; Health Knowledge, Attitudes, Practice; Humans; Kuwait; Male; Mobile Applications; Smartphone; Tooth Avulsion	Al-Musawi, A.; Department of Surgical Sciences, Kuwait; email: jaw@hsc.edu.kw		Blackwell Munksgaard	16004469			27381488	English	Dent. Traumatol.	Article	Final		Scopus	2-s2.0-84992186962
Perugia C., Bartolino M., Docimo R.	22836015500;27067578300;55390096800;	Comparison of single tooth anaesthesia by computer-controlled local anaesthetic delivery system (C-CLADS) with a supraperiosteal traditional syringe injection in paediatric dentistry	2017	European Journal of Paediatric Dentistry	18	3		226	230		3	10.23804/ejpd.2017.18.03.10	https://www.scopus.com/inward/record.uri?eid=2-s2.0-85036505013&doi=10.23804%2fejpd.2017.18.03.10&partnerID=40&md5=c0ceb4bfb8ce92e4c5506f4bf989b020	Paediatric Dentistry, Tor Vergata University of Rome, Rome, Italy	Perugia, C., Paediatric Dentistry, Tor Vergata University of Rome, Rome, Italy; Bartolino, M., Paediatric Dentistry, Tor Vergata University of Rome, Rome, Italy; Docimo, R., Paediatric Dentistry, Tor Vergata University of Rome, Rome, Italy	Aim In recent years, new technologies for local anaesthetics delivery have emerged as alternative methods to the traditional syringe injection. The aim of this study was to compare the efficacy of traditional syringe buccal infiltration to the Computer-Controlled Local Delivery System (C-CLADS's) STA-Intraligamentary (Single Tooth Intraligamentary Anaesthesia) on the molars of both arches in paed…	Computer-Controlled Local Delivery System; Intraligamentary anaesthesia; Local anaesthesia;Pain perception; STA System; Traditional syringe	local anesthetic agent; adolescent; child; comparative study; computer assisted therapy; controlled study; dental anesthesia; dental anxiety; dental procedure; devices; equipment design; female; human; injection; local anesthesia; male; pain measurement; preschool child; psychology; randomized controlled trial; syringe; Adolescent; Anesthesia, Dental; Anesthesia, Local; Anesthetics, Local; Child;…	Bartolino, M.; Paediatric Dentistry, Italy; email: martina.bartolino@libero.it		Ariesdue Srl	1591996X			29254346	English	Eur. J. Paediatr. Dent.	Article	Final		Scopus	2-s2.0-85036505013
Choi S.C., Yang Y., Yoo S., Kim J., Jeong T., Shin T.J.	55493447900;36053902200;57196343069;57196345826;57220671758;35745081200;	Development of a Web-Based Nationwide Korean Pediatric Dental Sedation Registry	2017	Journal of Clinical Pediatric Dentistry	41	6		478	481		1	10.17796/1053-4628-41.6.11	https://www.scopus.com/inward/record.uri?eid=2-s2.0-85032699623&doi=10.17796%2f1053-4628-41.6.11&partnerID=40&md5=997858cc745963e41d0e9d875d657785	Committee on Sedation, Education and Research, Korea Academy of Pediatric Dentistry, Seoul, South Korea; Department of Pediatric Dentistry, School of Dentistry, Kyunghee University, Seoul, South Korea; Department of Pediatric Dentistry, Institute of Oral Bioscience, School of Dentistry, Chonbuk National University, Jeonju, South Korea; Department of Pediatric Dentistry, College of Dentistry, Dank…	Choi, S.C., Committee on Sedation, Education and Research, Korea Academy of Pediatric Dentistry, Seoul, South Korea, Department of Pediatric Dentistry, School of Dentistry, Kyunghee University, Seoul, South Korea; Yang, Y., Committee on Sedation, Education and Research, Korea Academy of Pediatric Dentistry, Seoul, South Korea, Department of Pediatric Dentistry, Institute of Oral Bioscience, Schoo…	Objective: Finding a balance between sedation efficacy and safety remains an ongoing challenge. In children, the risk of sedation-related complications is relatively high. It is of utmost importance to determine the factors related to improved overall sedation outcomes. However, most previous reports have been based on small samples at single institutions. The Korean Academy of Pediatric Dentistr…	Anesthesia; Conscious Sedation; Database; Dental; Dental Anxiety; Pediatric Dentistry; Registries	anesthesia; child; clinical practice; conscious sedation; dental anxiety; dentistry; human; register; study design; teaching; tooth; university hospital; dental procedure; factual database; Internet; South Korea; Child; Conscious Sedation; Databases, Factual; Dental Care for Children; Humans; Internet; Registries; Republic of Korea	Shin, T.J.; Department of Pediatric Dentistry, South Korea; email: snmc94@snu.ac.kr		Journal of Clinical Pediatric Dentistry	10534628		JCPDE	28937888	English	J. Clin. Pediatr. Dent.	Article	Final		Scopus	2-s2.0-85032699623
Inglehart M.R., Zuzo G.A., Wilson J.J.	6602301074;57194855512;56877955400;	Kindergarten/elementary school teachers and web-based oral health-related resources: An exploration	2017	Oral Health and Preventive Dentistry	15	3		229	236		2	10.3290/j.ohpd.a38159	https://www.scopus.com/inward/record.uri?eid=2-s2.0-85023624579&doi=10.3290%2fj.ohpd.a38159&partnerID=40&md5=8698a0023fe4f74cceb46c410ddbb519	Department of Periodontics and Oral Medicine, School of Dentistry, University of Michigan, Ann Arbor, MI, United States; Department of Psychology, College of Literature, Science and Arts, University of Michigan, Ann Arbor, MI, United States; Department of Orthodontics, College of Dentistry, University of Florida, Gainesville, FL, United States; Graduate Orthodontic Program, College of Dentistry, …	Inglehart, M.R., Department of Periodontics and Oral Medicine, School of Dentistry, University of Michigan, Ann Arbor, MI, United States, Department of Psychology, College of Literature, Science and Arts, University of Michigan, Ann Arbor, MI, United States; Zuzo, G.A., Department of Orthodontics, College of Dentistry, University of Florida, Gainesville, FL, United States; Wilson, J.J., Graduate …	Purpose: The percentage of U.S. children with poor oral health continues to be high. Kindergarten/elementary school educators could play an important role in teaching students about oral health promotion. The objectives were to assess which oral health-related web-based resources teachers consider most helpful and how teachers' attitudes, knowledge, and behavioural intentions concerning oral heal…	Child; Dental health education; Online learning; Oral health; School teachers; Web-based education	child; dental health education; health; human; Internet; preschool child; school teacher; self report; Child; Child, Preschool; Health Education, Dental; Humans; Internet; Oral Health; School Teachers; Self Report	Inglehart, M.R.; Department of Periodontics and Oral Medicine, 1011 North University Street, United States; email: mri@umich.edu		Quintessence Publishing Co., Ltd	16021622			28530006	English	Oral Hearlth Prev. Dent.	Article	Final		Scopus	2-s2.0-85023624579
De Oliveira B.H., Grisolia B.M., Dos Santos A.P.P.	56209361500;57195229024;13204816100;	Children's toothbrushing practices recommended on the internet by pediatric dentistry associations	2016	Pediatric Dentistry	38	7		484	488		6		https://www.scopus.com/inward/record.uri?eid=2-s2.0-85026396975&partnerID=40&md5=ea9f89d863efa3b605d66a2e31576825	Department of Community and Preventive Dentistry, Rio de Janeiro State University, Rio de Janeiro, Brazil; Pediatric Dentistry, Rio de Janeiro State University, Rio de Janeiro, Brazil	De Oliveira, B.H., Department of Community and Preventive Dentistry, Rio de Janeiro State University, Rio de Janeiro, Brazil; Grisolia, B.M., Pediatric Dentistry, Rio de Janeiro State University, Rio de Janeiro, Brazil; Dos Santos, A.P.P., Department of Community and Preventive Dentistry, Rio de Janeiro State University, Rio de Janeiro, Brazil	The purpose of this study was to describe online recommendations by North and South American National Associations of Pediatric Dentistry (NAPD), intended for laypersons, concerning children's toothbrushing practices. Methods: In February 2015, the International Association of Pediatric Dentistry (IAPD) website and the Latin American Association of Pediatric Dentistry (ALOP) Facebook webpage were…	INTERNET; ORAL HYGIENE; PEDIATRIC DENTISTRY; TOOTHBRUSHING	fluoride; toothpaste; chemistry; cross-sectional study; dental health education; dentistry; education; human; infant; Internet; organization and management; parent; preschool child; procedures; standards; tooth brushing; web browser; Western Hemisphere; Americas; Child, Preschool; Cross-Sectional Studies; Education, Distance; Fluorides; Health Education, Dental; Humans; Infant; Internet; Parents;…	De Oliveira, B.H.; Department of Community and Preventive Dentistry, Brazil; email: branca@uerj.br		American Academy of Pediatric Dentistry	1641263			28281953	English	Pediatr. Dent.	Article	Final		Scopus	2-s2.0-85026396975
Salama F., Abobakr I., Al-Khodair N., Al-Wakeel M.	7005616729;57189592584;57189602802;57189591189;	Evaluation of tablet PC as a tool for teaching tooth brushing to children	2016	European Journal of Paediatric Dentistry	17	4		327	331		3		https://www.scopus.com/inward/record.uri?eid=2-s2.0-85009973215&partnerID=40&md5=ba70aa2b7efc99b8bf9bcdf65025405c	Department of Pediatric Dentistry and Orthodontics, College of Dentistry, King Saud University, Riyadh, Saudi Arabia; Dental Department, Ministry of Interior, Riyadh, Saudi Arabia; Dental Department, Ministry of Health, Riyadh, Saudi Arabia; Saudi Endodontic Board, Riyadh, Saudi Arabia	Salama, F., Department of Pediatric Dentistry and Orthodontics, College of Dentistry, King Saud University, Riyadh, Saudi Arabia; Abobakr, I., Dental Department, Ministry of Interior, Riyadh, Saudi Arabia; Al-Khodair, N., Dental Department, Ministry of Health, Riyadh, Saudi Arabia; Al-Wakeel, M., Saudi Endodontic Board, Riyadh, Saudi Arabia	Aim This study evaluated the effect of a single time tooth brushing instruction using video on a tablet PC (Apple iPad) compared to operator presentation using jaw model for plaque removal. Methods This cross-sectional study included a convenience sample of 100 children divided into two groups. For Group 1 brushing was demonstrated to the child by the operator with the use of a jaw model. This de…	Dental plaque; Oral health education; Oral hygiene; Patient education; Tablet ccomputers; Tooth brushing	child; cross-sectional study; evaluation study; female; health education; human; male; microcomputer; plaque index; procedures; tooth brushing; treatment outcome; videorecording; Child; Cross-Sectional Studies; Dental Plaque Index; Female; Health Education; Humans; Male; Microcomputers; Toothbrushing; Treatment Outcome; Video Recording	Salama, F.; Department of Pediatric Dentistry and Orthodontics, Saudi Arabia		Ariesdue Srl	1591996X			28045324	English	Eur. J. Paediatr. Dent.	Article	Final		Scopus	2-s2.0-85009973215
Underwood B., Birdsall J., Kay E.	7102456562;55210444100;56810561600;	The use of a mobile app to motivate evidence-based oral hygiene behaviour	2015	British Dental Journal	219	4		E2			41	10.1038/sj.bdj.2015.660	https://www.scopus.com/inward/record.uri?eid=2-s2.0-84940533757&doi=10.1038%2fsj.bdj.2015.660&partnerID=40&md5=c246f75d2831290e2c54bf4b39f906e3	York, United Kingdom; Rotherham NHS Foundation Trust, Moorgate Road, Rotherham, S60 2UD, United Kingdom; Peninsula Dental School, Plymouth, Devon PL4 8AA, United Kingdom	Underwood, B., York, United Kingdom; Birdsall, J., Rotherham NHS Foundation Trust, Moorgate Road, Rotherham, S60 2UD, United Kingdom; Kay, E., Peninsula Dental School, Plymouth, Devon PL4 8AA, United Kingdom	Introduction Mobile apps are software programmes that run on smartphones and other mobile devices. Mobile health apps can help people manage their own health and wellness, promote healthy living and gain access to useful information when and where they need it. The Brush DJ oral health app was developed to use the opportunity mobile apps offer to motivate an evidence-based oral hygiene routine. A…		adolescent; adult; aged; child; cross-sectional study; health promotion; health survey; human; middle aged; mobile application; motivation; mouth hygiene; perception; preschool child; procedures; questionnaire; risk; very elderly; young adult; Adolescent; Adult; Aged; Aged, 80 and over; Child; Child, Preschool; Cross-Sectional Studies; Health Promotion; Humans; Middle Aged; Mobile Applications; M…	Underwood, B.United Kingdom; email: bfdunderwood@btopenworld.com		Nature Publishing Group	70610			26315196	English	Brit. Dent. J.	Article	Final	All Open Access, Green	Scopus	2-s2.0-84940533757
Cabral R.N., Hilgert L.A., Faber J., Leal S.C.	56452630100;23099954900;13907749500;12765413200;	Caries risk assessment in schoolchildren - A form based on Cariogram® software	2014	Journal of Applied Oral Science	22	5		397	402		14	10.1590/1678-775720130689	https://www.scopus.com/inward/record.uri?eid=2-s2.0-84919382815&doi=10.1590%2f1678-775720130689&partnerID=40&md5=b5979188635dc8ca9720daaef6bb23b2	University of Brasília, Brasília, DF, Brazil; Department of Dentistry, University of Brasília, Brasília, DF, Brazil	Cabral, R.N., University of Brasília, Brasília, DF, Brazil; Hilgert, L.A., Department of Dentistry, University of Brasília, Brasília, DF, Brazil; Faber, J., Department of Dentistry, University of Brasília, Brasília, DF, Brazil; Leal, S.C., Department of Dentistry, University of Brasília, Brasília, DF, Brazil	Identifying caries risk factors is an important measure which contributes to best understanding of the cariogenic profile of the patient. The Cariogram® software provides this analysis, and protocols simplifying the method were suggested. Objectives: The aim of this study was to determine whether a newly developed Caries Risk Assessment (CRA) form based on the Cariogram® software could classify s…	Caries risk; Dental caries; Oral health	sugar intake; adverse effects; Brazil; child; computer program; dental caries; female; human; male; mouth hygiene; physiology; preschool child; procedures; risk assessment; salivation; sugar intake; Brazil; Child; Child, Preschool; Dental Caries; Dietary Sucrose; Epidemiologic Methods; Female; Humans; Male; Oral Hygiene; Risk Assessment; Salivation; Software Validation	Cabral, R.N.; UnB, Campus Universitário Darcy Ribeiro, S/N, Brazil		Faculdade de Odontologia de Bauru	16787757			25466473	English	J. Appl. Oral Sci.	Article	Final	All Open Access, Gold, Green	Scopus	2-s2.0-84919382815
Yeap C.K., Slack-Smith L.M.	55841167300;6603709217;	Internet information on child oral health and the first dental visit	2013	Australian Dental Journal	58	3		278	282		8	10.1111/adj.12080	https://www.scopus.com/inward/record.uri?eid=2-s2.0-84883291462&doi=10.1111%2fadj.12080&partnerID=40&md5=a0e1a52ed76a4cb03dac2f868553068e	School of Dentistry, University of Western Australia, Perth, Australia	Yeap, C.K., School of Dentistry, University of Western Australia, Perth, Australia; Slack-Smith, L.M., School of Dentistry, University of Western Australia, Perth, Australia	Background This study evaluated the available online information regarding a child's first dental visit (CFDV) and compares this with internationally recognized guidelines for the timing of CFDV. Methods Online information regarding CFDV was searched using the Google search engine under the Australian domain for four selected search terms and limited to the first 50 results. The websites of selec…	child health; First dental visit; oral health; oral health literacy	age; ambulatory care; article; Australia; child; child health; deciduous tooth; female; First dental visit; health; hospital management; human; infant; Internet; male; online system; oral health literacy; physiology; practice guideline; preschool child; tooth eruption; utilization review; child health; First dental visit; oral health; oral health literacy; Age Factors; Appointments and Schedules;…	Slack-Smith, L.M.; School of Dentistry M512, 35 Stirling Highway, Crawley WA 6009, Australia; email: Linda.Slack-Smith@uwa.edu.au			450421		ADEJA	23981207	English	Aust. Dent. J.	Article	Final	All Open Access, Bronze	Scopus	2-s2.0-84883291462
Gerds T.A., Lauridsen E., Ahrensburg S.S., Andreasen J.O.	6602297750;30067667400;37025496300;7101793007;	The dental trauma internet calculator	2012	Dental Traumatology	28	5		351	357		3	10.1111/j.1600-9657.2012.01161.x	https://www.scopus.com/inward/record.uri?eid=2-s2.0-84866543644&doi=10.1111%2fj.1600-9657.2012.01161.x&partnerID=40&md5=0e44872414f587e6f41adc976865cc9f	Department of Biostatistics, University of Copenhagen, Copenhagen, Denmark; Department of Pediatric Dentistry and Clinical Genetics, School of Dentistry, University of Copenhagen, Copenhagen, Denmark; Department of Oral and Maxillo-Facial Surgery, Centre of Rare Oral Diseases, Copenhagen University Hospital, Copenhagen, Denmark	Gerds, T.A., Department of Biostatistics, University of Copenhagen, Copenhagen, Denmark; Lauridsen, E., Department of Pediatric Dentistry and Clinical Genetics, School of Dentistry, University of Copenhagen, Copenhagen, Denmark; Ahrensburg, S.S., Department of Oral and Maxillo-Facial Surgery, Centre of Rare Oral Diseases, Copenhagen University Hospital, Copenhagen, Denmark; Andreasen, J.O., Depar…	Background/Aim: Prediction tools are increasingly used to inform patients about the future dental health outcome. Advanced statistical methods are required to arrive at unbiased predictions based on follow-up studies. Materials and methods: The Internet risk calculator at the Dental Trauma Guide provides prognoses for teeth with traumatic injuries based on the Copenhagen trauma database: http://w…	Classification; Dental trauma; Diagnosis; Permanent tooth; Prevalence; Prognosis	adolescent; adult; aged; alveolar bone loss; article; child; evidence based dentistry; factual database; female; follow up; human; injury; Internet; jaw; jaw fracture; male; middle aged; periodontal disease; physiology; preschool child; prognosis; retrospective study; risk assessment; statistics; tooth crown; tooth disease; tooth fracture; tooth injury; tooth pulp disease; tooth root; very elderl…	Gerds, T.A.; Department of Biostatistics, Øster Farimagsgade 5 B, DK-1014 Copenhagen K, Denmark; email: tagteam@sund.ku.dk			16004469			22805605	English	Dent. Traumatol.	Article	Final		Scopus	2-s2.0-84866543644
Juergens P., Beinemann J., Zandbergen M., Raith S., Kunz C., Zeilhofer H.-F.	23390017300;6506097044;43961773300;43961562300;56425313200;7005869022;	A computer-assisted diagnostic and treatment concept to increase accuracy and safety in the extracranial correction of cranial vault asymmetries	2012	Journal of Oral and Maxillofacial Surgery	70	3		677	684		6	10.1016/j.joms.2011.02.046	https://www.scopus.com/inward/record.uri?eid=2-s2.0-84859936528&doi=10.1016%2fj.joms.2011.02.046&partnerID=40&md5=f4598efba5bfc466062d6fb4e09771e8	Department of Craniomaxillofacial Surgery, University Hospital Basel, University of Basel, Spitalstr 21, 4031 Basel, Switzerland; Hightech Research Center of Craniomaxillofacial Surgery, University of Basel, Basel, Switzerland; CAPS-Computer-Aided Plastic Surgery, Department of Plastic Surgery, Technische Universität München, Munich, Germany	Juergens, P., Department of Craniomaxillofacial Surgery, University Hospital Basel, University of Basel, Spitalstr 21, 4031 Basel, Switzerland, Hightech Research Center of Craniomaxillofacial Surgery, University of Basel, Basel, Switzerland; Beinemann, J., Hightech Research Center of Craniomaxillofacial Surgery, University of Basel, Basel, Switzerland; Zandbergen, M.; Raith, S., CAPS-Computer-Aid…	Purpose: Proteus syndrome is described as a progressive, asymmetric, disproportional overgrowth of various parts of the body. The theory of somatic mosaicism is widely accepted to be the cause of this disease. Affected patients present very heterogeneous symptoms, but in about 30% craniofacial deformities are the leading clinical features. Because no causal therapy exists, treatment options are l…		article; case report; child; clinical feature; computer assisted diagnosis; computer assisted tomography; cranial vault asymmetry; face dysmorphia; human; hyperostosis; male; multiple cancer; nuclear magnetic resonance imaging; patient safety; preoperative period; preschool child; treatment planning; audiovisual equipment; clinical protocol; computer aided design; computer assisted surgery; compu…	Juergens, P.; Department of Craniomaxillofacial Surgery, Spitalstr 21, 4031 Basel, Switzerland; email: pjuergens@uhbs.ch		W.B. Saunders	2782391		JOMSD	21807449	English	J. Oral Maxillofac. Surg.	Article	Final		Scopus	2-s2.0-84859936528
Eckersten C., Pylvänen L., Schröder U., Twetman S., Wennhall I., Matsson L.	37021406100;36442622700;7103107272;57203616204;8517595500;56244651500;	Prevalence of dental fluorosis in children taking part in an oral health programme including fluoride tablet supplements from the age of 2 years	2010	International Journal of Paediatric Dentistry	20	5		347	352		8	10.1111/j.1365-263X.2010.01068.x	https://www.scopus.com/inward/record.uri?eid=2-s2.0-77955948484&doi=10.1111%2fj.1365-263X.2010.01068.x&partnerID=40&md5=1a2d3d56ed13a924bdcc03b7bee7168b	Department of Paediatric Dentistry, Faculty of Odontology, Malmö University, Malmö, Sweden; Public Dental Service, Region Skåne, Malmö, Sweden; Department of Cariology and Endodontics, School of Dentistry, Faculty of Health Science, University of Copenhagen, Copenhagen, Denmark; Maxillofacial Unit, County Hospital, Halmstad, Sweden	Eckersten, C., Department of Paediatric Dentistry, Faculty of Odontology, Malmö University, Malmö, Sweden; Pylvänen, L., Public Dental Service, Region Skåne, Malmö, Sweden; Schröder, U., Department of Paediatric Dentistry, Faculty of Odontology, Malmö University, Malmö, Sweden; Twetman, S., Department of Cariology and Endodontics, School of Dentistry, Faculty of Health Science, University of Cope…	Aim.: To investigate the prevalence of dental fluorosis in children who had participated in an oral health programme between the ages 2-5 years, including fluoride tablets from the age of 2 years. Design.: The study group consisted of 135 10- to 11-year-old children who had participated in the programme, including parent education, tooth-brushing instruction and prescribed fluoride tablets (0.25 …		anticaries agent; fluoride; article; case control study; chi square distribution; child; diet supplementation; government; human; medical photography; methodology; prevalence; public health service; Sweden; tablet; tooth disease; Cariostatic Agents; Case-Control Studies; Chi-Square Distribution; Child; Dietary Supplements; Fluorides; Fluorosis, Dental; Government Programs; Humans; Photography, De…	Matsson, L.; Department of Paediatric Dentistry, , SE-205 06 Malmö, Sweden; email: lars.matsson@mah.se			9607439			20642466	English	Int. J. Paediatr. Dent.	Article	Final		Scopus	2-s2.0-77955948484
Meyer-Lueckel H., Grundmann E., Stang A.	57207585085;36652643200;55661330600;	Effects of fluoride tablets on caries and fluorosis occurrence among 6- to 9-year olds using fluoridated salt	2010	Community Dentistry and Oral Epidemiology	38	4		315	323		9	10.1111/j.1600-0528.2010.00539.x	https://www.scopus.com/inward/record.uri?eid=2-s2.0-77954445147&doi=10.1111%2fj.1600-0528.2010.00539.x&partnerID=40&md5=9eb2490f55fcc3ab2046f60490a3f373	Clinic for Conservative Dentistry and Periodontology, School of Dental Medicine, Christian-Albrechts-Universität zu Kiel, Arnold-Heller-Str. 3, Haus 26, 24105 Kiel, Germany; Department of Operative Dentistry and Periodontology, University School of Dental Medicine, Charité - Universitätsmedizin Berlin, Germany; Institute of Clinical Epidemiology, Medical Faculty, Martin-Luther-Universität Halle-W…	Meyer-Lueckel, H., Clinic for Conservative Dentistry and Periodontology, School of Dental Medicine, Christian-Albrechts-Universität zu Kiel, Arnold-Heller-Str. 3, Haus 26, 24105 Kiel, Germany; Grundmann, E., Department of Operative Dentistry and Periodontology, University School of Dental Medicine, Charité - Universitätsmedizin Berlin, Germany; Stang, A., Institute of Clinical Epidemiology, Medic…	Objective: The aim of this retrospective cohort study was to investigate the association between the use of fluoride tablets among users of fluoridated salt and the occurrence of caries and fluorosis. Materials and methods: We examined 583 school children aged 6-9 years in Berlin, Germany for caries-status (modified defs ≥ 1; d3-level) and fluorosis occurrence on central incisors (TSIF ≥ 1). Pare…	caries prevention; defs; epidemiology; fluoride tablets; salt fluoridation; TSIF	anticaries agent; fluoride; fluoride varnish; toothpaste; article; child; classification; cohort analysis; comparative study; demography; dental care; dental caries; education; educational status; female; Germany; gingiva disease; health survey; human; incisor; male; parent; pathology; periodontal disease; retrospective study; risk assessment; salt intake; sugar intake; tablet; time; tooth brushi…	Meyer-Lueckel, H.; Clinic for Conservative Dentistry and Periodontology, Arnold-Heller-Str. 3, Haus 26, 24105 Kiel, Germany; email: meyer-lueckel@konspar.uni-kiel.de			3015661		CDOEA	20406274	English	Community Dent. Oral Epidemiol.	Article	Final		Scopus	2-s2.0-77954445147
Keightley A.J., Cross D.L., McKerlie R.A., Brocklebank L.	27368077500;24529950400;8208954800;55879069800;	Autotransplantation of an immature premolar, with the aid of cone beam CT and computer-aided prototyping: A case report	2010	Dental Traumatology	26	2		195	199		30	10.1111/j.1600-9657.2009.00851.x	https://www.scopus.com/inward/record.uri?eid=2-s2.0-77951656740&doi=10.1111%2fj.1600-9657.2009.00851.x&partnerID=40&md5=59f34b7f6a9777c8b0042d0ced0e0c63	Glasgow Dental Hospital and School, Glasgow, United Kingdom	Keightley, A.J., Glasgow Dental Hospital and School, Glasgow, United Kingdom; Cross, D.L., Glasgow Dental Hospital and School, Glasgow, United Kingdom; McKerlie, R.A., Glasgow Dental Hospital and School, Glasgow, United Kingdom; Brocklebank, L., Glasgow Dental Hospital and School, Glasgow, United Kingdom	Autotransplantation of immature teeth has good survival rates, and has benefits over ossointegrated implants in the growing child, but is very technique sensitive. Spiral CT imaging has been previously used in adult patients to enable computer-aided prototyping to produce a surgical template of the donor tooth, further increasing success rates. Case report: The case presented describes management…		article; audiovisual equipment; canine tooth; case report; child; computer assisted surgery; cone beam computed tomography; congenital malformation; dental care; female; growth, development and aging; human; hypodontia; incisor; maxilla; premolar tooth; radiography; tooth disease; transplantation; Anodontia; Bicuspid; Child; Cone-Beam Computed Tomography; Cuspid; Dental Models; Female; Humans; In…	Cross, D.L.; Glasgow Dental Hospital and School, 378 Sauchiehall Street, Glasgow G2 3JZ, United Kingdom; email: d.cross@dental.gla.ac.uk			16004469			20089073	English	Dent. Traumatol.	Article	Final		Scopus	2-s2.0-77951656740
Hill H.K., Stewart D.C.L., Ash J.S.	35299680600;7403643231;23054130700;	Health information technology systems profoundly impact users: A case study in a dental school	2010	Journal of Dental Education	74	4		434	445		9		https://www.scopus.com/inward/record.uri?eid=2-s2.0-77951649528&partnerID=40&md5=68cf9fd744c4cd5360542f3392975942	Department of Medical Informatics and Clinical Epidemiology, School of Medicine Oregon Health and Science University, Oregon Health and Science University, United States; Clinical Affairs, School of Dentistry, Oregon Health and Science University, United States; Department of Medical Informatics and Clinical Epidemiology, Oregon Health and Science University, United States	Hill, H.K., Department of Medical Informatics and Clinical Epidemiology, School of Medicine Oregon Health and Science University, Oregon Health and Science University, United States; Stewart, D.C.L., Clinical Affairs, School of Dentistry, Oregon Health and Science University, United States; Ash, J.S., Department of Medical Informatics and Clinical Epidemiology, Oregon Health and Science Universit…	The purpose of this study was to increase our understanding of the impact of Health Information Technology Systems (HITS) on dental school users when the systems are integrated into chair-side patient care. We used qualitative research methods, including interviews, focus groups, and observations, to capture the experiences of HITS users at a single institution. Users included administrators, cli…	Attitude of health personnel; Attitude to computers; Computers; Dental education; Dental informatics; Dental schools; Dentistry; Dentists; Ethnographic studies; Information systems	article; communication disorder; dental clinic; dental education; dental informatics; dentistry; education; educational technology; evaluation; health personnel attitude; health services research; human; human computer interaction; information system; medical record; methodology; qualitative research; system analysis; Attitude of Health Personnel; Communication Barriers; Computer User Training; D…	Hill, H. K.; Mail Code: BICC, 3181 SW Sam Jackson Park Rd., Portland, OR 97238-3098, United States; email: hillhe@ohsu.edu			220337			20388817	English	J. Dent. Educ.	Article	Final		Scopus	2-s2.0-77951649528
Foley J., O'Neill M.	57200881983;57197324196;	Use of mobile telephone short message service (SMS) as a reminder: the effect on patient attendance.	2009	European archives of paediatric dentistry : official journal of the European Academy of Paediatric Dentistry	10	1		15	18		52	10.1007/BF03262661	https://www.scopus.com/inward/record.uri?eid=2-s2.0-69849084396&doi=10.1007%2fBF03262661&partnerID=40&md5=55562984fdfb4dce15c513ac328afa3b	Dept Paediatric Dentistry, Edinburgh Dental Institute, Scotland, Edinburgh, United Kingdom	Foley, J., Dept Paediatric Dentistry, Edinburgh Dental Institute, Scotland, Edinburgh, United Kingdom; O'Neill, M., Dept Paediatric Dentistry, Edinburgh Dental Institute, Scotland, Edinburgh, United Kingdom	AIM: To evaluate the operational and financial efficacy of sending short message service (SMS) mobile telephone text message to patients with outpatient clinic appointments. STUDY DESIGN: Patients scheduled to attend an outpatient appointment at the Dept. Paediatric Dentistry, Edinburgh Dental Institute, Scotland, during October 2007 and who had mobile telephone contact details were sent a remind…		article; cohort analysis; dental care; female; health care quality; hospital management; human; instrumentation; male; mobile phone; patient compliance; reminder system; statistics; telecommunication; Appointments and Schedules; Cellular Phone; Cohort Studies; Dental Care; Female; Humans; Male; Patient Compliance; Program Evaluation; Reminder Systems; Telecommunications	Foley, J.email: jfoley@nhs.net			18186300			19254521	English	Eur Arch Paediatr Dent	Article	Final		Scopus	2-s2.0-69849084396
Asokan S., Rathan J., Muthu M., Rathna P., Emmadi P., Raghuraman, Chamundeswari	22940141500;24081151700;9747082200;57209477104;16047089600;24081506900;24079655600;	Effect of oil pulling on Streptococcus mutans count in plaque and saliva using Dentocult SM Strip mutans test: A randomized, controlled, triple-blind study	2008	Journal of Indian Society of Pedodontics and Preventive Dentistry	26	1		12	17		46	10.4103/0970-4388.40315	https://www.scopus.com/inward/record.uri?eid=2-s2.0-42549143429&doi=10.4103%2f0970-4388.40315&partnerID=40&md5=2f59144828c75cf2ba2c083ccaa93311	Department of Pediatric Dentistry, Meenakshi Ammal Dental College, Chennai, Tamil Nadu, India; Department of Periodontics, Meenakshi Ammal Dental College, Chennai, Tamil Nadu, India; Department of Microbiology, Meenakshi Ammal Dental College, Chennai, Tamil Nadu, India; Department of Pediatric Dentistry, Meenakshi Ammal Dental College, Alapakkam Main Road, Chennai - 600 095, Tamil Nadu, India	Asokan, S., Department of Pediatric Dentistry, Meenakshi Ammal Dental College, Chennai, Tamil Nadu, India, Department of Pediatric Dentistry, Meenakshi Ammal Dental College, Alapakkam Main Road, Chennai - 600 095, Tamil Nadu, India; Rathan, J., Department of Pediatric Dentistry, Meenakshi Ammal Dental College, Chennai, Tamil Nadu, India; Muthu, M., Department of Pediatric Dentistry, Meenakshi Amm…	Background: Oil pulling has been used extensively for many years, without scientific evidence or proof, as a traditional Indian folk remedy to prevent teeth decay, oral malodor, bleeding gums, dryness of throat and cracked lips, and for strengthening the teeth, gums, and jaws. Aims: The aim of this study was to evaluate the effect of oil pulling with sesame oil on the count of Streptococcus mutan…	Dentocult SM strips; Oil pulling; Sesame oil; Streptococcus mutans		Asokan, S.; Department of Pediatric Dentistry, Alapakkam Main Road, Chennai - 600 095, Tamil Nadu, India; email: asokansharath@yahoo.com		Medknow Publications and Media Pvt. Ltd	9704388			18408265	English	J. Indian Soc. Pedodontics Prev. Dent.	Article	Final	All Open Access, Gold	Scopus	2-s2.0-42549143429
Miner R.M., Anderson N.K., Evans C.A., Giddon D.B.	16555658400;9742832700;7403478997;7004447710;	The perception of children's computer-imaged facial profiles by patients, mothers and clinicians	2007	Angle Orthodontist	77	6		1034	1039		17	10.2319/080306-314.1	https://www.scopus.com/inward/record.uri?eid=2-s2.0-37649016424&doi=10.2319%2f080306-314.1&partnerID=40&md5=a21e50fd460bf3f233a85e8c0fe1f54c	Department of Developmental Biology, Harvard School of Dental Medicine, Harvard University, Boston, MA, United States; Department of Orthodontics, School of Dentistry, University of Illinois, Chicago, IL, United States; 188 Longwood Ave, Boston, MA 02115, United States	Miner, R.M., Department of Developmental Biology, Harvard School of Dental Medicine, Harvard University, Boston, MA, United States; Anderson, N.K., Department of Developmental Biology, Harvard School of Dental Medicine, Harvard University, Boston, MA, United States; Evans, C.A., Department of Orthodontics, School of Dentistry, University of Illinois, Chicago, IL, United States; Giddon, D.B., Depa…	Objective: To demonstrate the usefulness of a new imaging system for comparing the morphometric bases of children's self-perception of their facial profile with the perceptions of their mothers and treating clinicians. Materials and Methods: Rather than choosing among a series of static images, a computer imaging program was developed to elicit a range of acceptable responses or tolerance for cha…	Children; Computer imaging; Perception; Profiles	adolescent; adult; age; analysis of variance; article; cephalometry; child; dental care; evaluation; face; female; histology; human; image processing; lip; male; malocclusion; mandible; mother; patient satisfaction; psychological aspect; self concept; sex difference; Adolescent; Adult; Age Factors; Analysis of Variance; Cephalometry; Child; Esthetics, Dental; Face; Female; Humans; Image Processin…	Giddon, D.B.188 Longwood Ave, Boston, MA 02115, United States; email: donald_giddon@hms.harvard.edu			33219		ANORA	18004912	English	Angle Orthod.	Article	Final	All Open Access, Bronze	Scopus	2-s2.0-37649016424
Korhonen M., Salo S., Suni J., Larmas M.	57197500183;23092295100;16023086300;7005144368;	Computed online determination of life-long mean index values for carious, extracted, and/or filled permanent teeth	2007	Acta Odontologica Scandinavica	65	4		214	218		7	10.1080/00016350701321466	https://www.scopus.com/inward/record.uri?eid=2-s2.0-34548321803&doi=10.1080%2f00016350701321466&partnerID=40&md5=81f1e0582a6b7a75d5c30da3ddc91d11	Institute of Dentistry, University of Oulu, Oulu, Finland; Health Center of Oulu, Oulu, Finland; Health Center of Kemi, Kemi, Finland; Health Center of Vantaa, Vantaa, Finland; Oulu University Hospital, Oulu, Finland; Institute of Dentistry, University of Oulu, P.O. Box 5281, FIN-90014 Oulu, Finland	Korhonen, M., Institute of Dentistry, University of Oulu, Oulu, Finland, Health Center of Oulu, Oulu, Finland; Salo, S., Health Center of Kemi, Kemi, Finland; Suni, J., Health Center of Vantaa, Vantaa, Finland; Larmas, M., Institute of Dentistry, University of Oulu, Oulu, Finland, Oulu University Hospital, Oulu, Finland, Institute of Dentistry, University of Oulu, P.O. Box 5281, FIN-90014 Oulu, F…	Objective. The purpose of this study was to develop and test a data-mining system for the online determination of mean DS, M, and FS or DMFS values per subject at different ages from electronic patient records at two health centers to see if there are north-south differences in oral health in Finland. Material and methods. The mean index values were determined at two health centers using the code…	Database; Dental caries; Dental record; Extracted teeth; Restored teeth	article; dental caries; electronic medical record; female; Finland; health center; human; major clinical study; male; tooth extraction; tooth filling; Adolescent; Adult; Age Factors; Aged; Aged, 80 and over; Child; Dental Caries; Dental Records; Dental Restoration, Permanent; DMF Index; Epidemiologic Methods; Female; Finland; Humans; Male; Medical Records Systems, Computerized; Middle Aged; Sex D…	Larmas, M.; Institute of Dentistry, P.O. Box 5281, FIN-90014 Oulu, Finland; email: markku.larmas@oulu.fi			16357		AOSCA	17762983	English	Acta Odontol. Scand.	Article	Final		Scopus	2-s2.0-34548321803
Amila Z., Sedin K., Maida G.	17136625800;16680158200;16679515800;	Caries risk assessment in Bosnian children using Cariogram computer model	2007	International Dental Journal	57	3		177	183		23	10.1111/j.1875-595X.2007.tb00122.x	https://www.scopus.com/inward/record.uri?eid=2-s2.0-34347205257&doi=10.1111%2fj.1875-595X.2007.tb00122.x&partnerID=40&md5=a09da73c6af89d3d1b9e4763edc81246	Department of Preventive and Paediatric Dentistry, Faculty of Dentistry, University of Sarajevo, Bolnička 4a, 71000 Sarajevo, Bosnia and Herzegovina	Amila, Z.Department of Preventive and Paediatric Dentistry, Faculty of Dentistry, University of Sarajevo, Bolnička 4a, 71000 Sarajevo, Bosnia and Herzegovina; Sedin, K.; Maida, G.	Aim: To examine caries risk using the Cariogram model, interactive PC program for caries risk evaluation in 12-year-old children and to correlate caries risk in children of different socioeconomic backgrounds. Material and methods: 109, Sarajevo 12-year-olds in three groups based on socioeconomic background. Baseline data on general health condition, diet frequency and use of fluoride were obtain…	Caries risk; Cariogram; Fluoride; Plaque; Socioeconomic status		Amila, Z.; Department of Preventive and Paediatric Dentistry, Bolnička 4a, 71000 Sarajevo, Bosnia and Herzegovina; email: migulin@lsinter.net		FDI World Dental Press Ltd	206539			17695739	English	Int. Dent. J.	Article	Final	All Open Access, Bronze	Scopus	2-s2.0-34347205257
Edwards M., Macpherson L.M.D., Simmons D.R., Gilmour W.H., Stephen K.W.	55465038900;7005684163;7402049535;7006492165;7005094263;	An assessment of teenagers' perceptions of dental fluorosis using digital simulation and web-based testing	2005	Community Dentistry and Oral Epidemiology	33	4		298	306		25	10.1111/j.1600-0528.2005.00228.x	https://www.scopus.com/inward/record.uri?eid=2-s2.0-23944510278&doi=10.1111%2fj.1600-0528.2005.00228.x&partnerID=40&md5=d0992b1e09add6150044898abac859d8	Dental Public Health Unit, University of Glasgow Dental School, Glasgow, United Kingdom; Department of Psychology, University of Glasgow, Glasgow, United Kingdom; Division of Community Based Sciences, Section for Public Health and Health Policy, University of Glasgow, Glasgow, United Kingdom; University of Glasgow Dental School, 378 Sauchiehall Street, Glasgow G2 3JZ, United Kingdom	Edwards, M., Dental Public Health Unit, University of Glasgow Dental School, Glasgow, United Kingdom; Macpherson, L.M.D., Dental Public Health Unit, University of Glasgow Dental School, Glasgow, United Kingdom, University of Glasgow Dental School, 378 Sauchiehall Street, Glasgow G2 3JZ, United Kingdom; Simmons, D.R., Department of Psychology, University of Glasgow, Glasgow, United Kingdom; Gilmou…	Objectives: To develop a new model to establish teenagers' perceptions of the aesthetic impact of fluorosis, in the context of overall facial appearance. This web-based model was used to compare different degrees of fluorosis at any one distance, while also comparing the same level of fluorosis at different 'distances'. Methods: A 14-year-old subject was used as the model face. Different degrees …	Aesthetics; Computer simulation; Dental fluorosis; Perception; World Wide Web	adolescent; analysis of variance; article; child psychology; computer simulation; dental care; female; human; Internet; male; medical photography; nonparametric test; perception; psychological aspect; psychological model; reproducibility; statistics; tooth disease; Adolescent; Adolescent Psychology; Analysis of Variance; Computer Simulation; Esthetics, Dental; Female; Fluorosis, Dental; Humans; I…	Macpherson, L.M.D.; University of Glasgow Dental School, 378 Sauchiehall Street, Glasgow G2 3JZ, United Kingdom; email: l.macpherson@dental.gla.ac.uk			3015661		CDOEA	16008637	English	Community Dent. Oral Epidemiol.	Article	Final		Scopus	2-s2.0-23944510278
Chestnutt I.G., Morgan M.Z., Hoddell C., Playle R.	55664914300;10044135100;8249682900;7003294514;	A comparison of a computer-based questionnaire and personal interviews in determining oral health-related behaviours	2004	Community Dentistry and Oral Epidemiology	32	6		410	417		6	10.1111/j.1600-0528.2004.00160.x	https://www.scopus.com/inward/record.uri?eid=2-s2.0-16644399261&doi=10.1111%2fj.1600-0528.2004.00160.x&partnerID=40&md5=32d220f946380cd1304c1f4174e83fa5	Department of Dental Health and Biological Sciences, University of Wales College of Medicine, Cardiff, United Kingdom; Community Dental Service, Cardiff and Vale NHS Trust, Cardiff, United Kingdom; Dental School, University of Wales College of Medicine, Heath Park, Cardiff CF14 4XY, Wales, United Kingdom	Chestnutt, I.G., Department of Dental Health and Biological Sciences, University of Wales College of Medicine, Cardiff, United Kingdom, Dental School, University of Wales College of Medicine, Heath Park, Cardiff CF14 4XY, Wales, United Kingdom; Morgan, M.Z., Department of Dental Health and Biological Sciences, University of Wales College of Medicine, Cardiff, United Kingdom; Hoddell, C., Communit…	Background: A major challenge for survey-based research is to reduce bias. In an interview, subjects may claim more favourable behaviour to please the interviewer or comply with accepted norms. Objectives: This study aimed to: (i) determine if adolescents give different answers when using a self-completed computer-administered oral health questionnaire compared with a personal interview, (ii) asc…	Adolescents; Computer or computer based; Crossover trial; Oral health behaviours; Questionnaire; Research methodology	adolescent; article; child; clinical trial; comparative study; computer; controlled clinical trial; controlled study; crossover procedure; epidemiology; human; interview; methodology; mouth hygiene; questionnaire; randomized controlled trial; reproducibility; statistics; Adolescent; Child; Computers; Cross-Over Studies; Epidemiologic Methods; Humans; Interviews; Oral Hygiene; Questionnaires; Repr…	Chestnutt, I.G.; Dental School, Heath Park, Cardiff CF14 4XY, Wales, United Kingdom; email: chestnuttig@cardiff.ac.uk			3015661		CDOEA	15541156	English	Community Dent. Oral Epidemiol.	Article	Final		Scopus	2-s2.0-16644399261
Nazmul Hossain A.N.M., Sampaio F.C., Von der Fehr F.R., Arneberg P.	6503946405;35498000700;7003328177;7003613139;	Changes in plaque fluoride levels by school-based fluoride rinsing and tablet programs in Bangladesh	2003	Acta Odontologica Scandinavica	61	1		34	38		2	10.1080/ode.61.1.34.38	https://www.scopus.com/inward/record.uri?eid=2-s2.0-0344838648&doi=10.1080%2fode.61.1.34.38&partnerID=40&md5=41977ff58b5f00193e8197aee6b59a30	Department of Cariology, Institute of Clinical Dentistry, University of Oslo, P.O. Box 1109 Blindern, NO-0317 Oslo, Norway	Nazmul Hossain, A.N.M.; Sampaio, F.C.; Von der Fehr, F.R.; Arneberg, P., Department of Cariology, Institute of Clinical Dentistry, University of Oslo, P.O. Box 1109 Blindern, NO-0317 Oslo, Norway	The aim of this study was to evaluate the effects of school-based fluoride rinsing and tablet programs on plaque fluoride levels. A total of 42 children (8-9 years) were selected from two neighboring schools in Dhaka, Bangladesh. After caries recordings, vestibular plaque samples from the maxillary central incisors and mandibular first molars were collected and frozen on day 0 (baseline). The sub…	Caries prevention; Dental plaque; Fluoride rinses; Fluoride tablets; Plaque fluoride	fluoride; protein; toothpaste; article; Bangladesh; bioaccumulation; clinical article; concentration (parameters); controlled study; evaluation; female; health program; human; incisor; male; molar tooth; mouth hygiene; primary school; school child; tablet; technique; tooth plaque	Arneberg, P.; Department of Cariology, P.O. Box 1109 Blindern, NO-0317 Oslo, Norway; email: paala@odont.uio.no		Taylor and Francis A.S.	16357		AOSCA	12635779	English	Acta Odontol. Scand.	Article	Final		Scopus	2-s2.0-0344838648
Hänsel Petersson G., Twetman S., Bratthall D.	7005997436;57203616204;56257362800;	Evaluation of a computer program for caries risk assessment in schoolchildren	2002	Caries Research	36	5		327	340		111	10.1159/000065963	https://www.scopus.com/inward/record.uri?eid=2-s2.0-0036727903&doi=10.1159%2f000065963&partnerID=40&md5=043af0d2e0f4b6b45945bdafc1a3a23d	Department of Cariology, Faculty of Odontology, University of Malmö, Sweden; Pediatric Dentistry, Department of Odontology, Umeâ University, Umeâ, Sweden; Malmo University, Faculty of Odontology, SE-205 06 Malmö, Sweden	Hänsel Petersson, G., Department of Cariology, Faculty of Odontology, University of Malmö, Sweden, Malmo University, Faculty of Odontology, SE-205 06 Malmö, Sweden; Twetman, S., Pediatric Dentistry, Department of Odontology, Umeâ University, Umeâ, Sweden; Bratthall, D., Department of Cariology, Faculty of Odontology, University of Malmö, Sweden	The 'Cariogram' is an interactive PC program for caries risk evaluation. It takes into account the interactions between caries-related factors and expresses a graphic assessment of the risk. The aim of this study was to assess the caries risk in schoolchildren using the Cariogram and to evaluate the program by comparing the caries risk assessments with the actual change in DMF. A 2-year prospecti…	Caries prediction; Caries risk; Cariogram; Clinical decision-making; Dental caries; Prediction model; Preventive dentistry; Risk assessment; Risk factors	analysis of variance; article; cariogenic diet; child; computer program; dental caries; evaluation; female; follow up; health survey; human; isolation and purification; Lactobacillus; male; methodology; microbiology; prospective study; risk; risk assessment; saliva; statistical model; Streptococcus mutans; Sweden; tooth radiography; Analysis of Variance; Child; Dental Caries; Diet, Cariogenic; DM…	Hänsel Petersson, G.; Malmo University, , SE-205 06 Malmö, Sweden; email: gunnel.hansel-petersson@od.mah.se			86568		CAREB	12399693	English	Caries Res.	Article	Final		Scopus	2-s2.0-0036727903
Stamm T., Meyer U., Meier N., Ehmer U., Joos U.	7004321692;57204281349;7003818317;7006603079;7005867610;	Public domain computer-aided surgery (CAS) in orthodontic and maxillofacial surgery	2002	Journal of Orofacial Orthopedics	63	1		62	75		12	10.1007/s00056-002-0043-3	https://www.scopus.com/inward/record.uri?eid=2-s2.0-0036243746&doi=10.1007%2fs00056-002-0043-3&partnerID=40&md5=f07766b8ebc3dea8fae09daa67aaa61b	Department of Orthodontics, University of Munster, Germany; Department of Maxillofacial Surgery, University of Munster, Germany; Institute of Clinical Radiology, University of Munster, Germany	Stamm, T., Department of Orthodontics, University of Munster, Germany; Meyer, U., Department of Maxillofacial Surgery, University of Munster, Germany; Meier, N., Institute of Clinical Radiology, University of Munster, Germany; Ehmer, U., Department of Orthodontics, University of Munster, Germany; Joos, U., Department of Maxillofacial Surgery, University of Munster, Germany	Background: Computer-aided virtual three-dimensional (3D) surgical simulation assists the necessary visual understanding of complex pathological situations but has so far been dependent on expensive hardware and software. Method: For the first time a non-commercial, user-orientated application for orthognathic and craniofacial surgical simulation has been introduced, based on freeware NIH Image 1…	Computer-aided surgery; Craniofacial surgery; Image processing; Orthognathic surgery; Surgical planning; Surgical simulation	article; bone resection; child; computer assisted therapy; computer assisted tomography; computer program; computer simulation; controlled study; craniofacial surgery; experience; human; hypertelorism; maxilla osteotomy; maxillofacial surgery; nuclear magnetic resonance imaging; orthodontics; pathological anatomy; postoperative period; priority journal; surgical technique; three dimensional imagi…	Stamm, T.; Department of Orthodontics, Waldeyer Strasse 30, 48129 Münster, Germany; email: stammt@uni-muenster.de			14345293		JOOOA	11974454	English	J. Orofacial Orthop.	Article	Final		Scopus	2-s2.0-0036243746
Nainar S.M.H., Redford-Badwal D.A.	7003272028;6601953460;	Internet usage by pediatric dental practices in Connecticut	2002	Pediatric Dentistry	24	2		139	143		1		https://www.scopus.com/inward/record.uri?eid=2-s2.0-0036512209&partnerID=40&md5=03632044287e03e032d002e2c04ba035	Department of Cariology, Restorative Sciences and Endodontics, University of Michigan, Ann Arbor, MI, United States; Department of Pediatric Dentistry, School of Dental Medicine, University of Connecticut, Farmington, CT, United States	Nainar, S.M.H., Department of Cariology, Restorative Sciences and Endodontics, University of Michigan, Ann Arbor, MI, United States; Redford-Badwal, D.A., Department of Pediatric Dentistry, School of Dental Medicine, University of Connecticut, Farmington, CT, United States	Purpose: The aim of this study was to determine Internet usage by pediatric dental practices in Connecticut. Methods: A seven-item anonymous survey was mailed to all the 64 pediatric dentists in private practice in Connecticut. Each survey form was mailed along with a stamped and pre-addressed return envelope. Frequency distribution analyses and chi-square tests were performed. Results: The surve…	Internet; Pediatric dental practice	article; chi square distribution; cohort analysis; computer network; dentistry; doctor patient relation; female; group practice; human; insurance; Internet; male; private practice; public relations; questionnaire; reimbursement; statistics; United States; utilization review; Chi-Square Distribution; Cohort Studies; Computer Communication Networks; Connecticut; Dentist-Patient Relations; Female; G…	Redford-Badwal, D.A.; Department of Pediatric Dentistry, , Farmington, CT, United States; email: RBadwal@NSO1.UCHC.EDU			1641263			11991316	English	Pediatr. Dent.	Article	Final		Scopus	2-s2.0-0036512209
Welbury R.R., Hobson R.S., Stephenson J.J., Jepson N.J.A.	7005933697;56269295500;56343098900;55926060500;	Evaluation of a computer-assisted learning programme on the oro-facial signs of child physical abuse (non-accidental injury) by general dental practitioners	2001	British Dental Journal	190	12		668	670		17	10.1038/sj.bdj.4801070a	https://www.scopus.com/inward/record.uri?eid=2-s2.0-0035939063&doi=10.1038%2fsj.bdj.4801070a&partnerID=40&md5=21e419d50b1aae2ece2b5353dd60e3ad	Department of Child Dental Health, Newcastle Dental School, Framlington Place, Newcastle upon Tyne, NE2 4BW, United Kingdom; Department of Restorative Dentistry, Newcastle Dental School, Framlington Place, Newcastle upon Tyne, NE2 4BW, United Kingdom	Welbury, R.R., Department of Child Dental Health, Newcastle Dental School, Framlington Place, Newcastle upon Tyne, NE2 4BW, United Kingdom; Hobson, R.S., Department of Child Dental Health, Newcastle Dental School, Framlington Place, Newcastle upon Tyne, NE2 4BW, United Kingdom; Stephenson, J.J., Department of Child Dental Health, Newcastle Dental School, Framlington Place, Newcastle upon Tyne, NE…	A computer-assisted learning programme with tutorials and self assessment multiple choice questions has been developed. One hundred and two general dental practitioners were asked to evaluate the programme. Over 80% of respondents felt that the programme was easy to use, contained an appropriate level of supporting information, and had improved their knowledge of non-accidental injury. All users …		adult; article; child; child abuse; dental education; education; epidemiology; evaluation; general practice; health care quality; human; methodology; middle aged; questionnaire; teaching; Adult; Child; Child Abuse; Computer-Assisted Instruction; Education, Dental, Continuing; General Practice, Dental; Humans; Middle Aged; Program Evaluation; Questionnaires; Sampling Studies				70610			11453157	English	Brit. Dent. J.	Article	Final	All Open Access, Green	Scopus	2-s2.0-0035939063
Lin Y.-T.J., Tsai C.-L.	35102688200;56409027100;	Comparative Anti-Caries Effects of Tablet and Liquid Fluorides in Cleft Children	2000	Journal of Clinical Dentistry	11	4		104	106		10		https://www.scopus.com/inward/record.uri?eid=2-s2.0-0034570347&partnerID=40&md5=2b810b4234d94e0559ad199e45773868		Lin, Y.-T.J.; Tsai, C.-L.	Children with cleft lip and/or palate are at a higher risk for developing caries of the primary incisors compared with non-cleft children. To determine whether fluoride in tablet or liquid form would be more efficacious with children with cleft lip and/or palate, a two-year clinical investigation was conducted to test the anti-caries effects. One-hundred and fifteen cleft children (59 boys and 56…		anticaries agent; drug vehicle; fluoride; analysis of variance; article; cleft lip; cleft palate; clinical trial; controlled clinical trial; controlled study; dental caries; diet supplementation; female; health survey; human; infant; male; nonparametric test; preschool child; randomized controlled trial; solution and solubility; tablet; vehicles; Analysis of Variance; Cariostatic Agents; Child, P…	email: Joe0430@ms13.hinet.net			8958831		JCLDE	11460274	English	J. Clin. Dent.	Article	Final		Scopus	2-s2.0-0034570347
Sullivan C., Schneider P.E., Musselman R.J., Dummett Jr. C.O., Gardiner D.	7202242719;7402107266;7007026555;57196499255;7101800916;	The effect of virtual reality during dental treatment on child anxiety and behavior	2000	Journal of Dentistry for Children	67	3		193	196		59		https://www.scopus.com/inward/record.uri?eid=2-s2.0-0034186363&partnerID=40&md5=e23a09ffc13bcc80fcca3f2fe2ec3401	Department of Pediatric Dentistry, Louisiana State University, School of Dentistry, New Orleans, LA 70119, United States	Sullivan, C., Department of Pediatric Dentistry, Louisiana State University, School of Dentistry, New Orleans, LA 70119, United States; Schneider, P.E., Department of Pediatric Dentistry, Louisiana State University, School of Dentistry, New Orleans, LA 70119, United States; Musselman, R.J., Department of Pediatric Dentistry, Louisiana State University, School of Dentistry, New Orleans, LA 70119, …	Virtual reality, a three-dimensional computer generated world, has been shown to relax adults during dental treatment. The purpose of this study was to investigate the effect of virtual reality on the behavior and anxiety of children during dental treatment. The behavior, anxiety and heart rate of twenty-six children, ages five to seven years were evaluated for the first five minutes of two resto…	Child behavior; Virtual reality	adult; analysis of variance; article; attitude; child; child behavior; computer interface; dental anxiety; dental care; dental surgery; female; heart rate; human; male; mental stress; pathophysiology; personality test; physiology; preschool child; psychological aspect; pulse rate; videorecording; Adult; Analysis of Variance; Attitude; Child; Child Behavior; Child, Preschool; Dental Anxiety; Denta…	Sullivan, C.; Department of Pediatric Dentistry, , New Orleans, LA 70119, United States			15518949			10902078	English	J. Dent. Child.	Article	Final		Scopus	2-s2.0-0034186363
Maddi S.S., Tandon S., Aithal K.S.	6602977926;10340121800;6603803398;	Clinical evaluation of sodium flouride chewable tablets in dental caries.	1999	Indian journal of dental research : official publication of Indian Society for Dental Research	10	4		146	149		2		https://www.scopus.com/inward/record.uri?eid=2-s2.0-0033206123&partnerID=40&md5=c8f694208472e629dd21b52a7f6ffc6f	Dept. Pedodontics & Preventive Dentistry, College of Dental Surgery, Manipal Academy of Higher Education, India.	Maddi, S.S., Dept. Pedodontics & Preventive Dentistry, College of Dental Surgery, Manipal Academy of Higher Education, India.; Tandon, S., Dept. Pedodontics & Preventive Dentistry, College of Dental Surgery, Manipal Academy of Higher Education, India.; Aithal, K.S., Dept. Pedodontics & Preventive Dentistry, College of Dental Surgery, Manipal Academy of Higher Education, India.	Chewable tablets containing low dosage flouride content were prepared using two varities of celluloses and their in vitro parameters were evaluated. An eighteen month clinical trial revealed that both these formulations were effective in controlling the caries. However, ethyl cellulose is proved to be superior to methylcellulose as a controlled release matrix material in controlling caries. Thus …		anticaries agent; cellulose; fluoride sodium; article; chemistry; child; clinical trial; comparative study; dental caries; female; health survey; human; male; mastication; tablet; Cariostatic Agents; Cellulose; Child; Dental Caries; DMF Index; Female; Humans; Male; Mastication; Sodium Fluoride; Tablets	Maddi, S.S.email: SHYAMA99@HOTMAIL.COM			9709290			10865398	English	Indian J Dent Res	Article	Final		Scopus	2-s2.0-0033206123
Watzinger F., Wanschitz F., Rasse M., Millesi W., Schopper Ch., Kremser J., Birkfellner W., Sinko K., Ewers R.	7003865405;6603791181;7003474584;7007108452;55915074700;6507894989;7003653339;8627767100;7006993083;	Computer-aided surgery in distraction osteogenesis of the maxilla and mandible	1999	International Journal of Oral and Maxillofacial Surgery	28	3		171	175		47	10.1034/j.1399-0020.1999.283280303.x	https://www.scopus.com/inward/record.uri?eid=2-s2.0-0033137308&doi=10.1034%2fj.1399-0020.1999.283280303.x&partnerID=40&md5=a8dd357d088439bf65d709d868244d1c	Univ. Clin. for Oral and M., Vienna General Hospital, Vienna, Austria; Dept. of Biomed. Eng. and Physics, Vienna General Hospital, Vienna, Austria; Klin. fuer Mund-, Kiefer- und G., Neue Universitaetskliniken, Waehringerguertel 18-20, A-1090 Wien, Austria	Watzinger, F., Univ. Clin. for Oral and M., Vienna General Hospital, Vienna, Austria, Klin. fuer Mund-, Kiefer- und G., Neue Universitaetskliniken, Waehringerguertel 18-20, A-1090 Wien, Austria; Wanschitz, F., Univ. Clin. for Oral and M., Vienna General Hospital, Vienna, Austria; Rasse, M., Univ. Clin. for Oral and M., Vienna General Hospital, Vienna, Austria; Millesi, W., Univ. Clin. for Oral an…	When using unidirectional intraoral distraction devices, it is desirable to be able to determine the final position of the bone fragment after the distraction procedure. However, additional constraining forces from adjacent tissues render the prediction of the distraction direction difficult. We have utilised computer-aided surgery in three patients for intraoperative control of the distraction d…	Computer-aided surgery; Distraction osteogenesis	adolescent; adult; article; biomechanics; case report; child; cleft lip; cleft palate; computer assisted therapy; dental care; distraction osteogenesis; female; human; image processing; jaw; male; methodology; patient monitoring; prognosis; Adolescent; Adult; Biomechanics; Child; Cleft Lip; Cleft Palate; Dental Stress Analysis; Female; Humans; Image Processing, Computer-Assisted; Jaw; Male; Monit…	Watzinger, F.; Klin. fuer Mund-, Waehringerguertel 18-20, A-1090 Wien, Austria		Blackwell Munksgaard	9015027		IJOSE	10355935	English	Int. J. Oral Maxillofac. Surg.	Article	Final		Scopus	2-s2.0-0033137308
Carlsson G.E., Wagner I.-V., Ödman P., Ekstrand K., MacEntee M., Marinello C., Nanami T., Richard K.K.O., Sato H., Speer C., Strub J.R., Watanabe T.	35465719300;57197502885;7003418340;7006637566;7006137576;7006556907;36926205000;35580612800;8078533300;7102984705;45661933000;7501520353;	An International Comparative Multicenter Study of Assessment of Dental Appearance Using Computer-Aided Image Manipulation	1998	International Journal of Prosthodontics	11	3		246	254		73		https://www.scopus.com/inward/record.uri?eid=2-s2.0-0032062098&partnerID=40&md5=59b2ec3369baad29feff7fd2be2820e1	Faculty of Odontology, Department of Prosthetic Dentistry, Göteborg University, Göteborg, Sweden; Dental Informatics, Center for Human-Computer Studies, Uppsala University, Uppsala, Sweden; Department of Prosthetic Dentistry, Göteborg University, Göteborg, Sweden; Specialist Clinic of Prosthodontics, Public Dental Service, Uppsala, Sweden; Division of Prosthodontics, University of British Columbi…	Carlsson, G.E., Faculty of Odontology, Department of Prosthetic Dentistry, Göteborg University, Göteborg, Sweden, Department of Prosthetic Dentistry, Faculty of Odontology, Box 450, SE 405 30, Göteborg, Sweden; Wagner, I.-V., Dental Informatics, Center for Human-Computer Studies, Uppsala University, Uppsala, Sweden; Ödman, P., Department of Prosthetic Dentistry, Göteborg University, Göteborg, Swe…	Purpose: The aim of the present investigation was to perform an international multicenter comparison of dental appearance as evaluated by dentists, dental technicians, and nondental subjects. Materials and Methods: The participants were drawn from three groups: 203 dentists, 197 dental technicians and 254 nondental subjects. The methods developed in a previous study in Sweden were applied again i…		adolescent; adult; aged; article; attitude to health; child; clinical trial; comparative study; cultural factor; dental assistant; dental care; dentist; ethnology; female; health personnel attitude; human; image processing; male; middle aged; multicenter study; psychological aspect; questionnaire; self concept; sex difference; Adolescent; Adult; Aged; Aged, 80 and over; Attitude of Health Personn…	Carlsson, G.E.; Department of Prosthetic Dentistry, , SE 405 30, Göteborg, Sweden; email: g_carlsson@odontologi.gu.se		Quintessence Publishing Co. Inc.	8932174			9728119	English	Int. J. Prosthodontics	Article	Final		Scopus	2-s2.0-0032062098
Ferguson J.B.	7403328481;	The Internet: implications for the American Academy of Pediatric Dentistry.	1997	Pediatric dentistry	19	3		214	217		1		https://www.scopus.com/inward/record.uri?eid=2-s2.0-0031135834&partnerID=40&md5=465cb45afa878ab939e92c42401faa81		Ferguson, J.B.	[No abstract available]		article; computer network; dentistry; forecasting; health care organization; human; information service; interpersonal communication; organization and management; public relations; Communication; Computer Communication Networks; Forecasting; Humans; Information Services; Interprofessional Relations; Pediatric Dentistry; Public Relations; Societies, Dental	Ferguson, J.B.			1641263			9141107	English	Pediatr Dent	Article	Final		Scopus	2-s2.0-0031135834
